# Supplementary material for: Data for quantum-chemical modeling of the mechanisms of ring-opening polymerization of methyl ethylene phosphate
Source: Data Brief. 2019 Aug 29;26:104431. doi: 10.1016/j.dib.2019.104431 (PMC6743007; doi:10.1016/j.dib.2019.104431)
Supplement: Multimedia component 1 [file mmc1.zip]

Archive with 108 entries (100 files):
- 1_Monomers_and_reagents/
- 1_Monomers_and_reagents/BDMPEMP.pdb
- 1_Monomers_and_reagents/DMPE.pdb
- 1_Monomers_and_reagents/EtOH.pdb
- 1_Monomers_and_reagents/MeOEP.pdb
- 1_Monomers_and_reagents/MeOH.pdb
- 1_Monomers_and_reagents/TBD-DMPE_complex.pdb
- 1_Monomers_and_reagents/TBD-EtOH_complex.pdb
- 1_Monomers_and_reagents/TBD-MeOEP_complex.pdb
- 1_Monomers_and_reagents/TBD-MeOH_complex.pdb
- 1_Monomers_and_reagents/TBD.pdb
- 1_Monomers_and_reagents/TMP.pdb
- 2_TBD_Amide_Mechanism/
- 2_TBD_Amide_Mechanism/mech-A_I1__MeOEP.pdb
- 2_TBD_Amide_Mechanism/mech-A_I2__MeOEP.pdb
- 2_TBD_Amide_Mechanism/mech-A_I3__MeOEP_EtOH.pdb
- 2_TBD_Amide_Mechanism/mech-A_I4__MeOEP_EtOH.pdb
- 2_TBD_Amide_Mechanism/mech-A_TS12__MeOEP.pdb
- 2_TBD_Amide_Mechanism/mech-A_TS34__MeOEP_EtOH.pdb
- 3_TBD_MeOEP_ROP/
- 3_TBD_MeOEP_ROP/I-1__MeOEP_DMPE.pdb
- 3_TBD_MeOEP_ROP/I-1__MeOEP_EtOH.pdb
- 3_TBD_MeOEP_ROP/I-1__MeOEP_MeOH.pdb
- 3_TBD_MeOEP_ROP/I-23__MeOEP_DMPE.pdb
- 3_TBD_MeOEP_ROP/I-23__MeOEP_EtOH.pdb
- 3_TBD_MeOEP_ROP/I-23__MeOEP_MeOH.pdb
- 3_TBD_MeOEP_ROP/I-2__MeOEP_DMPE.pdb
- 3_TBD_MeOEP_ROP/I-2__MeOEP_EtOH.pdb
- 3_TBD_MeOEP_ROP/I-2__MeOEP_MeOH.pdb
- 3_TBD_MeOEP_ROP/I-3__MeOEP_DMPE.pdb
- 3_TBD_MeOEP_ROP/I-3__MeOEP_EtOH.pdb
- 3_TBD_MeOEP_ROP/I-3__MeOEP_MeOH.pdb
- 3_TBD_MeOEP_ROP/I-4__MeOEP_DMPE.pdb
- 3_TBD_MeOEP_ROP/I-4__MeOEP_EtOH.pdb
- 3_TBD_MeOEP_ROP/I-4__MeOEP_MeOH.pdb
- 3_TBD_MeOEP_ROP/I-5__MeOEP_DMPE.pdb
- 3_TBD_MeOEP_ROP/I-5__MeOEP_EtOH.pdb
- 3_TBD_MeOEP_ROP/TBD_HOCH2CH2OP(O)(OMe)(OEt)_complex.pdb
- 3_TBD_MeOEP_ROP/TS-12__MeOEP_DMPE.pdb
- 3_TBD_MeOEP_ROP/TS-12__MeOEP_EtOH.pdb
- 3_TBD_MeOEP_ROP/TS-12__MeOEP_MeOH.pdb
- 3_TBD_MeOEP_ROP/TS-23__MeOEP_EtOH.pdb
- 3_TBD_MeOEP_ROP/TS-34__MeOEP_DMPE.pdb
- 3_TBD_MeOEP_ROP/TS-34__MeOEP_EtOH.pdb
- 3_TBD_MeOEP_ROP/TS-34__MeOEP_MeOH.pdb
- 4_TBD_BDMPEP_transesterification/
- 4_TBD_BDMPEP_transesterification/I-1__br_BDMPEMP_DMPE.pdb
- 4_TBD_BDMPEP_transesterification/I-1__sc_BDMPEMP_DMPE.pdb
- 4_TBD_BDMPEP_transesterification/I-1__sc_BDMPEMP_MeOH.pdb
- 4_TBD_BDMPEP_transesterification/I-23__br_BDMPEMP_DMPE.pdb
- 4_TBD_BDMPEP_transesterification/I-23__sc_BDMPEMP_DMPE.pdb
- 4_TBD_BDMPEP_transesterification/I-23__sc_BDMPEMP_MeOH.pdb
- 4_TBD_BDMPEP_transesterification/I-2__br_BDMPEMP_DMPE.pdb
- 4_TBD_BDMPEP_transesterification/I-2__sc_BDMPEMP_DMPE.pdb
- 4_TBD_BDMPEP_transesterification/I-2__sc_BDMPEMP_MeOH.pdb
- 4_TBD_BDMPEP_transesterification/I-3__br_BDMPEMP_DMPE.pdb
- 4_TBD_BDMPEP_transesterification/I-3__sc_BDMPEMP_DMPE.pdb
- 4_TBD_BDMPEP_transesterification/I-3__sc_BDMPEMP_MeOH.pdb
- 4_TBD_BDMPEP_transesterification/I-4__br_BDMPEMP_DMPE.pdb
- 4_TBD_BDMPEP_transesterification/I-4__sc_BDMPEMP_DMPE.pdb
- 4_TBD_BDMPEP_transesterification/I-4__sc_BDMPEMP_MeOH.pdb
- 4_TBD_BDMPEP_transesterification/TS-12_sc_BDMPEMP_MeOH.pdb
- 4_TBD_BDMPEP_transesterification/TS-12__br_BDMPEMP_DMPE.pdb
- 4_TBD_BDMPEP_transesterification/TS-12__sc_BDMPEMP_DMPE.pdb
- 5_TBD_TMP_transesterification/
- 5_TBD_TMP_transesterification/I-1__TMP_DMPE.pdb
- 5_TBD_TMP_transesterification/I-1__TMP_EtOH.pdb
- 5_TBD_TMP_transesterification/I-1__TMP_MeOH.pdb
- 5_TBD_TMP_transesterification/I-23__TMP_DMPE.pdb
- 5_TBD_TMP_transesterification/I-23__TMP_MeOH.pdb
- 5_TBD_TMP_transesterification/I-2__TMP_DMPE.pdb
- 5_TBD_TMP_transesterification/I-2__TMP_EtOH.pdb
- 5_TBD_TMP_transesterification/I-2__TMP_MeOH.pdb
- 5_TBD_TMP_transesterification/I-3__TMP_DMPE.pdb
- 5_TBD_TMP_transesterification/I-3__TMP_EtOH.pdb
- 5_TBD_TMP_transesterification/I-3__TMP_MeOH.pdb
- 5_TBD_TMP_transesterification/I-4__TMP_DMPE.pdb
- 5_TBD_TMP_transesterification/I-4__TMP_EtOH.pdb
- 5_TBD_TMP_transesterification/TS-12__TMP_DMPE.pdb
- 5_TBD_TMP_transesterification/TS-12__TMP_EtOH.pdb
- 5_TBD_TMP_transesterification/TS-12__TMP_MeOH.pdb
- 6_Mg1_MeOEP_ROP/
- 6_Mg1_MeOEP_ROP/MI-4p__MeOEP-3_OMe.pdb
- 6_Mg1_MeOEP_ROP/MI-4__MeOEP-2_OMe.pdb
- 6_Mg1_MeOEP_ROP/MI-5__MeOEP-2_OMe.pdb
- 6_Mg1_MeOEP_ROP/MI-6__MeOEP-2_OMe.pdb
- 6_Mg1_MeOEP_ROP/MTS-45__MeOEP-2_OMe.pdb
- 6_Mg1_MeOEP_ROP/MTS-56__MeOEP-2_OMe.pdb
- 7_Mg1_BDMPEP_transesterification/
- 7_Mg1_BDMPEP_transesterification/MI-4_BDMPEMP_DMPE.pdb
- 7_Mg1_BDMPEP_transesterification/MI-5_br_BDMPEMP_DMPE.pdb
- 7_Mg1_BDMPEP_transesterification/MI-5_sc_BDMPEMP_DMPE.pdb
- 7_Mg1_BDMPEP_transesterification/MI-6_br_BDMPEMP_DMPE.pdb
- 7_Mg1_BDMPEP_transesterification/MI-6_sc_BDMPEMP_DMPE.pdb
- 7_Mg1_BDMPEP_transesterification/MI-7_br_BDMPEMP_DMPE.pdb
- 7_Mg1_BDMPEP_transesterification/MI-7_sc_BDMPEMP_DMPE.pdb
- 7_Mg1_BDMPEP_transesterification/MTS-45_br_BDMPEMP_DMPE.pdb
- 7_Mg1_BDMPEP_transesterification/MTS-45_sc_BDMPEMP_DMPE.pdb
- 7_Mg1_BDMPEP_transesterification/MTS-56_br_BDMPEMP_DMPE.pdb
- 7_Mg1_BDMPEP_transesterification/MTS-56_sc_BDMPEMP_DMPE.pdb
- 7_Mg1_BDMPEP_transesterification/MTS-67_br_BDMPEMP_DMPE.pdb
- 7_Mg1_BDMPEP_transesterification/MTS-67_sc_BDMPEMP_DMPE.pdb
- 8_Mg1_TMP_transesterification/
- 8_Mg1_TMP_transesterification/MI-4__TMP_DMPE.pdb
- 8_Mg1_TMP_transesterification/MI-5__TMP_DMPE.pdb
- 8_Mg1_TMP_transesterification/MI-6_TMP_DMPE.pdb
- 8_Mg1_TMP_transesterification/MTS-45__TMP_DMPE.pdb
- 8_Mg1_TMP_transesterification/MTS-56__TMP_DMPE.pdb
