# Supplementary material for: Data for quantum-chemical modeling of the mechanisms of ring-opening polymerization of methyl ethylene phosphate
Source: Data Brief. 2019 Aug 29;26:104431. doi: 10.1016/j.dib.2019.104431 (PMC6743007; doi:10.1016/j.dib.2019.104431)
Supplement: Multimedia component 1 [file mmc1.zip › 1_Monomers_and_reagents/BDMPEMP.pdb]

TITLE      title
REMARK   1 File created by GaussView 5.0.8
HETATM    1  O           0       0.299   3.656   1.342                       O
HETATM    2  P           0       0.119   2.380   0.633                       P
HETATM    3  O           0       0.566   2.395  -0.917                       O
HETATM    4  C           0       0.390   3.607  -1.678                       C
HETATM    5  H           0      -0.668   3.764  -1.902                       H
HETATM    6  H           0       0.784   4.463  -1.127                       H
HETATM    7  O           0       0.916   1.095   1.166                       O
HETATM    8  C           0       2.348   1.155   1.321                       C
HETATM    9  H           0       2.574   0.857   2.346                       H
HETATM   10  H           0       2.721   2.171   1.166                       H
HETATM   11  C           0       2.968   0.190   0.326                       C
HETATM   12  O           0      -1.387   1.847   0.666                       O
HETATM   13  C           0      -1.769   0.612   0.037                       C
HETATM   14  C           0      -3.278   0.525   0.162                       C
HETATM   15  H           0      -1.471   0.612  -1.015                       H
HETATM   16  H           0      -1.288  -0.228   0.546                       H
HETATM   17  O           0       4.386   0.219   0.568                       O
HETATM   18  H           0       2.578  -0.820   0.483                       H
HETATM   19  H           0       2.761   0.502  -0.700                       H
HETATM   20  P           0       5.368  -0.848  -0.107                       P
HETATM   21  O           0       6.784  -0.631   0.231                       O
HETATM   22  O           0       4.789  -2.301   0.291                       O
HETATM   23  O           0       4.931  -0.754  -1.643                       O
HETATM   24  O           0      -3.659  -0.702  -0.484                       O
HETATM   25  P           0      -5.163  -1.244  -0.434                       P
HETATM   26  O           0      -5.355  -2.486  -1.202                       O
HETATM   27  O           0      -5.982   0.057  -0.876                       O
HETATM   28  O           0      -5.556  -1.342   1.126                       O
HETATM   29  H           0      -3.577   0.511   1.214                       H
HETATM   30  H           0      -3.758   1.371  -0.336                       H
HETATM   31  H           0       0.945   3.465  -2.605                       H
HETATM   32  C           0      -7.412  -0.037  -1.019                       C
HETATM   33  C           0      -5.342  -2.586   1.819                       C
HETATM   34  H           0      -7.741   0.927  -1.406                       H
HETATM   35  H           0      -7.671  -0.830  -1.725                       H
HETATM   36  H           0      -7.876  -0.224  -0.048                       H
HETATM   37  H           0      -5.857  -2.495   2.774                       H
HETATM   38  H           0      -5.752  -3.419   1.244                       H
HETATM   39  H           0      -4.274  -2.747   1.991                       H
HETATM   40  C           0       5.652  -1.530  -2.617                       C
HETATM   41  H           0       5.264  -1.230  -3.591                       H
HETATM   42  H           0       6.721  -1.315  -2.559                       H
HETATM   43  H           0       5.469  -2.597  -2.460                       H
HETATM   44  C           0       5.302  -2.951   1.470                       C
HETATM   45  H           0       4.936  -3.977   1.434                       H
HETATM   46  H           0       6.394  -2.938   1.469                       H
HETATM   47  H           0       4.927  -2.459   2.371                       H
END
CONECT    1    2
CONECT    2    1    3    7   12
CONECT    3    2    4
CONECT    4    3    5    6   31
CONECT    5    4
CONECT    6    4
CONECT    7    2    8
CONECT    8    7    9   10   11
CONECT    9    8
CONECT   10    8
CONECT   11    8   17   18   19
CONECT   12    2   13
CONECT   13   12   14   15   16
CONECT   14   13   24   29   30
CONECT   15   13
CONECT   16   13
CONECT   17   11   20
CONECT   18   11
CONECT   19   11
CONECT   20   17   21   22   23
CONECT   21   20
CONECT   22   20   44
CONECT   23   20   40
CONECT   24   14   25
CONECT   25   24   26   27   28
CONECT   26   25
CONECT   27   25   32
CONECT   28   25   33
CONECT   29   14
CONECT   30   14
CONECT   31    4
CONECT   32   27   34   35   36
CONECT   33   28   37   38   39
CONECT   34   32
CONECT   35   32
CONECT   36   32
CONECT   37   33
CONECT   38   33
CONECT   39   33
CONECT   40   23   41   42   43
CONECT   41   40
CONECT   42   40
CONECT   43   40
CONECT   44   22   45   46   47
CONECT   45   44
CONECT   46   44
CONECT   47   44
