# Supplementary material for: Data for quantum-chemical modeling of the mechanisms of ring-opening polymerization of methyl ethylene phosphate
Source: Data Brief. 2019 Aug 29;26:104431. doi: 10.1016/j.dib.2019.104431 (PMC6743007; doi:10.1016/j.dib.2019.104431)
Supplement: Multimedia component 1 [file mmc1.zip › 1_Monomers_and_reagents/DMPE.pdb]

TITLE      I-5__TBD_MeOEP-EtOH
REMARK   1 File created by GaussView 5.0.8
HETATM    1  O           0       4.078  -0.427  -0.265                       O
HETATM    2  C           0       2.987   0.469  -0.107                       C
HETATM    3  H           0       4.899   0.083  -0.231                       H
HETATM    4  C           0       1.735  -0.386  -0.064                       C
HETATM    5  H           0       3.064   1.047   0.824                       H
HETATM    6  H           0       2.917   1.175  -0.947                       H
HETATM    7  O           0       0.612   0.515   0.026                       O
HETATM    8  H           0       1.755  -1.048   0.806                       H
HETATM    9  H           0       1.649  -0.984  -0.975                       H
HETATM   10  P           0      -0.820  -0.063   0.453                       P
HETATM   11  O           0      -1.703   1.266   0.493                       O
HETATM   12  O           0      -0.906  -0.858   1.688                       O
HETATM   13  O           0      -1.247  -0.848  -0.892                       O
HETATM   14  C           0      -2.288  -1.839  -0.810                       C
HETATM   15  H           0      -2.267  -2.381  -1.755                       H
HETATM   16  H           0      -3.262  -1.360  -0.681                       H
HETATM   17  H           0      -2.100  -2.522   0.022                       H
HETATM   18  C           0      -1.730   2.175  -0.620                       C
HETATM   19  H           0      -2.500   2.912  -0.390                       H
HETATM   20  H           0      -0.762   2.669  -0.727                       H
HETATM   21  H           0      -1.985   1.649  -1.544                       H
END
CONECT    1    2    3
CONECT    2    1    4    5    6
CONECT    3    1
CONECT    4    2    7    8    9
CONECT    5    2
CONECT    6    2
CONECT    7    4   10
CONECT    8    4
CONECT    9    4
CONECT   10    7   11   12   13
CONECT   11   10   18
CONECT   12   10
CONECT   13   10   14
CONECT   14   13   15   16   17
CONECT   15   14
CONECT   16   14
CONECT   17   14
CONECT   18   11   19   20   21
CONECT   19   18
CONECT   20   18
CONECT   21   18
