# Supplementary material for: Data for quantum-chemical modeling of the mechanisms of ring-opening polymerization of methyl ethylene phosphate
Source: Data Brief. 2019 Aug 29;26:104431. doi: 10.1016/j.dib.2019.104431 (PMC6743007; doi:10.1016/j.dib.2019.104431)
Supplement: Multimedia component 1 [file mmc1.zip › 1_Monomers_and_reagents/EtOH.pdb]

TITLE      EtOH
REMARK   1 File created by GaussView 5.0.8
HETATM    1  O           0       1.153  -0.397  -0.000                       O
HETATM    2  C           0       0.084   0.547  -0.000                       C
HETATM    3  H           0       0.139   1.194   0.888                       H
HETATM    4  H           0       0.139   1.194  -0.888                       H
HETATM    5  C           0      -1.222  -0.222   0.000                       C
HETATM    6  H           0      -2.071   0.468  -0.000                       H
HETATM    7  H           0      -1.293  -0.859  -0.886                       H
HETATM    8  H           0      -1.293  -0.859   0.886                       H
HETATM    9  H           0       1.988   0.090   0.000                       H
END
CONECT    1    2    9
CONECT    2    1    3    4    5
CONECT    3    2
CONECT    4    2
CONECT    5    2    6    7    8
CONECT    6    5
CONECT    7    5
CONECT    8    5
CONECT    9    1
