# Supplementary material for: Data for quantum-chemical modeling of the mechanisms of ring-opening polymerization of methyl ethylene phosphate
Source: Data Brief. 2019 Aug 29;26:104431. doi: 10.1016/j.dib.2019.104431 (PMC6743007; doi:10.1016/j.dib.2019.104431)
Supplement: Multimedia component 1 [file mmc1.zip › 1_Monomers_and_reagents/MeOEP.pdb]

TITLE      P5O2OMe
REMARK   1 File created by GaussView 5.0.8
HETATM    1  O           0       0.931   1.590   0.624                       O
HETATM    2  P           0       0.257   0.399   0.087                       P
HETATM    3  O           0      -0.869   0.558  -1.062                       O
HETATM    4  O           0      -0.661  -0.411   1.157                       O
HETATM    5  C           0      -2.143   0.073  -0.605                       C
HETATM    6  C           0      -1.823  -0.937   0.498                       C
HETATM    7  H           0      -2.659  -0.378  -1.455                       H
HETATM    8  H           0      -2.724   0.918  -0.225                       H
HETATM    9  H           0      -2.620  -1.024   1.237                       H
HETATM   10  H           0      -1.590  -1.925   0.087                       H
HETATM   11  O           0       1.231  -0.678  -0.594                       O
HETATM   12  C           0       2.608  -0.752  -0.175                       C
HETATM   13  H           0       3.034   0.248  -0.083                       H
HETATM   14  H           0       2.681  -1.278   0.781                       H
HETATM   15  H           0       3.127  -1.317  -0.948                       H
END
CONECT    1    2
CONECT    2    1    3    4   11
CONECT    3    2    5
CONECT    4    2    6
CONECT    5    3    6    7    8
CONECT    6    4    5    9   10
CONECT    7    5
CONECT    8    5
CONECT    9    6
CONECT   10    6
CONECT   11    2   12
CONECT   12   11   13   14   15
CONECT   13   12
CONECT   14   12
CONECT   15   12
