# Supplementary material for: Data for quantum-chemical modeling of the mechanisms of ring-opening polymerization of methyl ethylene phosphate
Source: Data Brief. 2019 Aug 29;26:104431. doi: 10.1016/j.dib.2019.104431 (PMC6743007; doi:10.1016/j.dib.2019.104431)
Supplement: Multimedia component 1 [file mmc1.zip › 1_Monomers_and_reagents/MeOH.pdb]

TITLE      MeOH
REMARK   1 File created by GaussView 5.0.8
HETATM    1  O           0      -0.749   0.123   0.000                       O
HETATM    2  C           0       0.665  -0.020   0.000                       C
HETATM    3  H           0      -1.143  -0.760  -0.000                       H
HETATM    4  H           0       1.030  -0.545   0.894                       H
HETATM    5  H           0       1.030  -0.545  -0.894                       H
HETATM    6  H           0       1.082   0.988  -0.000                       H
END
CONECT    1    2    3
CONECT    2    1    4    5    6
CONECT    3    1
CONECT    4    2
CONECT    5    2
CONECT    6    2
