# Supplementary material for: Data for quantum-chemical modeling of the mechanisms of ring-opening polymerization of methyl ethylene phosphate
Source: Data Brief. 2019 Aug 29;26:104431. doi: 10.1016/j.dib.2019.104431 (PMC6743007; doi:10.1016/j.dib.2019.104431)
Supplement: Multimedia component 1 [file mmc1.zip › 1_Monomers_and_reagents/TBD-DMPE_complex.pdb]

TITLE      TBD_HOCH2CH2OMe
REMARK   1 File created by GaussView 5.0.8
HETATM    1  N           0       4.538   0.549   0.115                       N
HETATM    2  C           0       3.365  -0.089  -0.213                       C
HETATM    3  N           0       3.360  -1.463  -0.137                       N
HETATM    4  C           0       4.356  -2.205   0.605                       C
HETATM    5  C           0       5.720  -1.621   0.272                       C
HETATM    6  C           0       5.724  -0.138   0.611                       C
HETATM    7  C           0       3.211   2.623   0.204                       C
HETATM    8  C           0       2.321   1.937  -0.827                       C
HETATM    9  N           0       2.278   0.502  -0.629                       N
HETATM   10  C           0       4.600   2.007   0.152                       C
HETATM   11  H           0       2.437  -1.870  -0.272                       H
HETATM   12  H           0       4.298  -3.254   0.300                       H
HETATM   13  H           0       4.184  -2.169   1.693                       H
HETATM   14  H           0       5.919  -1.765  -0.794                       H
HETATM   15  H           0       6.511  -2.123   0.837                       H
HETATM   16  H           0       5.796  -0.005   1.703                       H
HETATM   17  H           0       6.607   0.345   0.175                       H
HETATM   18  H           0       5.180   2.302   1.035                       H
HETATM   19  H           0       5.149   2.373  -0.728                       H
HETATM   20  H           0       2.780   2.482   1.202                       H
HETATM   21  H           0       3.282   3.700   0.021                       H
HETATM   22  H           0       2.679   2.177  -1.841                       H
HETATM   23  H           0       1.299   2.327  -0.764                       H
HETATM   24  O           0       0.436  -1.474  -0.893                       O
HETATM   25  C           0      -0.656  -1.303  -0.018                       C
HETATM   26  H           0       0.980  -0.629  -0.901                       H
HETATM   27  C           0      -1.794  -0.581  -0.726                       C
HETATM   28  H           0      -0.373  -0.746   0.888                       H
HETATM   29  H           0      -1.002  -2.294   0.297                       H
HETATM   30  O           0      -2.891  -0.463   0.215                       O
HETATM   31  H           0      -2.122  -1.142  -1.605                       H
HETATM   32  H           0      -1.478   0.418  -1.044                       H
HETATM   33  P           0      -4.308   0.107  -0.297                       P
HETATM   34  O           0      -5.267  -0.338   0.910                       O
HETATM   35  O           0      -4.695  -0.292  -1.661                       O
HETATM   36  O           0      -4.253   1.690  -0.094                       O
HETATM   37  C           0      -5.665  -1.717   0.996                       C
HETATM   38  C           0      -3.932   2.264   1.182                       C
HETATM   39  H           0      -3.853   3.339   1.021                       H
HETATM   40  H           0      -4.725   2.053   1.903                       H
HETATM   41  H           0      -2.979   1.875   1.554                       H
HETATM   42  H           0      -6.379  -1.777   1.817                       H
HETATM   43  H           0      -6.140  -2.035   0.065                       H
HETATM   44  H           0      -4.800  -2.349   1.213                       H
END
CONECT    1    2    6   10
CONECT    2    1    3    9
CONECT    3    2    4   11
CONECT    4    3    5   12   13
CONECT    5    4    6   14   15
CONECT    6    5    1   16   17
CONECT    7    8   10   20   21
CONECT    8    7    9   22   23
CONECT    9    8    2
CONECT   10    1    7   18   19
CONECT   11    3
CONECT   12    4
CONECT   13    4
CONECT   14    5
CONECT   15    5
CONECT   16    6
CONECT   17    6
CONECT   18   10
CONECT   19   10
CONECT   20    7
CONECT   21    7
CONECT   22    8
CONECT   23    8
CONECT   24   25   26
CONECT   25   24   27   28   29
CONECT   26   24
CONECT   27   25   30   31   32
CONECT   28   25
CONECT   29   25
CONECT   30   27   33
CONECT   31   27
CONECT   32   27
CONECT   33   30   34   35   36
CONECT   34   33   37
CONECT   35   33
CONECT   36   33   38
CONECT   37   34   42   43   44
CONECT   38   36   39   40   41
CONECT   39   38
CONECT   40   38
CONECT   41   38
CONECT   42   37
CONECT   43   37
CONECT   44   37
