# Supplementary material for: Data for quantum-chemical modeling of the mechanisms of ring-opening polymerization of methyl ethylene phosphate
Source: Data Brief. 2019 Aug 29;26:104431. doi: 10.1016/j.dib.2019.104431 (PMC6743007; doi:10.1016/j.dib.2019.104431)
Supplement: Multimedia component 1 [file mmc1.zip › 1_Monomers_and_reagents/TBD-EtOH_complex.pdb]

TITLE      TBD-EtOH_complex
REMARK   1 File created by GaussView 5.0.8
HETATM    1  N           0       1.916  -0.059   0.017                       N
HETATM    2  C           0       0.562  -0.022  -0.238                       C
HETATM    3  N           0      -0.020   1.222  -0.334                       N
HETATM    4  C           0       0.604   2.409   0.208                       C
HETATM    5  C           0       2.066   2.402  -0.211                       C
HETATM    6  C           0       2.721   1.124   0.289                       C
HETATM    7  C           0       1.599  -2.447   0.535                       C
HETATM    8  C           0       0.440  -2.369  -0.452                       C
HETATM    9  N           0      -0.193  -1.065  -0.439                       N
HETATM   10  C           0       2.591  -1.335   0.227                       C
HETATM   11  H           0       0.088   3.283  -0.200                       H
HETATM   12  H           0       0.527   2.465   1.307                       H
HETATM   13  H           0       2.123   2.453  -1.303                       H
HETATM   14  H           0       2.598   3.266   0.199                       H
HETATM   15  H           0       2.908   1.201   1.373                       H
HETATM   16  H           0       3.700   0.990  -0.190                       H
HETATM   17  H           0       3.297  -1.215   1.058                       H
HETATM   18  H           0       3.186  -1.588  -0.664                       H
HETATM   19  H           0       1.213  -2.326   1.554                       H
HETATM   20  H           0       2.108  -3.415   0.484                       H
HETATM   21  H           0       0.801  -2.613  -1.464                       H
HETATM   22  H           0      -0.316  -3.122  -0.208                       H
HETATM   23  O           0      -2.729  -0.014  -0.657                       O
HETATM   24  C           0      -3.617  -0.434   0.364                       C
HETATM   25  H           0      -3.110  -0.456   1.342                       H
HETATM   26  H           0      -3.978  -1.455   0.165                       H
HETATM   27  C           0      -4.797   0.520   0.417                       C
HETATM   28  H           0      -1.918  -0.596  -0.640                       H
HETATM   29  H           0      -1.038   1.180  -0.386                       H
HETATM   30  H           0      -5.512   0.210   1.187                       H
HETATM   31  H           0      -5.315   0.540  -0.547                       H
HETATM   32  H           0      -4.464   1.537   0.645                       H
END
CONECT    1    2    6   10
CONECT    2    1    3    9
CONECT    3    2    4   29
CONECT    4    3    5   11   12
CONECT    5    4    6   13   14
CONECT    6    1    5   15   16
CONECT    7    8   10   19   20
CONECT    8    7    9   21   22
CONECT    9    8    2
CONECT   10    7    1   17   18
CONECT   11    4
CONECT   12    4
CONECT   13    5
CONECT   14    5
CONECT   15    6
CONECT   16    6
CONECT   17   10
CONECT   18   10
CONECT   19    7
CONECT   20    7
CONECT   21    8
CONECT   22    8
CONECT   23   24   28
CONECT   24   23   25   26   27
CONECT   25   24
CONECT   26   24
CONECT   27   24   30   31   32
CONECT   28   23
CONECT   29    3
CONECT   30   27
CONECT   31   27
CONECT   32   27
