# Supplementary material for: Data for quantum-chemical modeling of the mechanisms of ring-opening polymerization of methyl ethylene phosphate
Source: Data Brief. 2019 Aug 29;26:104431. doi: 10.1016/j.dib.2019.104431 (PMC6743007; doi:10.1016/j.dib.2019.104431)
Supplement: Multimedia component 1 [file mmc1.zip › 1_Monomers_and_reagents/TBD-MeOH_complex.pdb]

TITLE      TBD-EtOH_complex
REMARK   1 File created by GaussView 5.0.8
HETATM    1  N           0      -1.463   0.281  -0.017                       N
HETATM    2  C           0      -0.132  -0.010  -0.218                       C
HETATM    3  N           0       0.214  -1.342  -0.273                       N
HETATM    4  C           0      -0.638  -2.383   0.259                       C
HETATM    5  C           0      -2.058  -2.114  -0.214                       C
HETATM    6  C           0      -2.482  -0.727   0.243                       C
HETATM    7  C           0      -0.731   2.582   0.473                       C
HETATM    8  C           0       0.429   2.268  -0.465                       C
HETATM    9  N           0       0.810   0.872  -0.405                       N
HETATM   10  C           0      -1.899   1.664   0.144                       C
HETATM   11  H           0      -0.279  -3.344  -0.118                       H
HETATM   12  H           0      -0.609  -2.431   1.361                       H
HETATM   13  H           0      -2.087  -2.177  -1.306                       H
HETATM   14  H           0      -2.754  -2.856   0.188                       H
HETATM   15  H           0      -2.716  -0.745   1.320                       H
HETATM   16  H           0      -3.402  -0.427  -0.274                       H
HETATM   17  H           0      -2.646   1.696   0.947                       H
HETATM   18  H           0      -2.403   2.001  -0.774                       H
HETATM   19  H           0      -0.411   2.416   1.508                       H
HETATM   20  H           0      -1.050   3.626   0.385                       H
HETATM   21  H           0       0.155   2.550  -1.495                       H
HETATM   22  H           0       1.302   2.877  -0.204                       H
HETATM   23  O           0       3.114  -0.630  -0.465                       O
HETATM   24  C           0       3.972  -0.365   0.626                       C
HETATM   25  H           0       3.424  -0.248   1.573                       H
HETATM   26  H           0       4.575   0.541   0.465                       H
HETATM   27  H           0       2.425   0.090  -0.511                       H
HETATM   28  H           0       1.223  -1.489  -0.285                       H
HETATM   29  H           0       4.657  -1.211   0.730                       H
END
CONECT    1    2    6   10
CONECT    2    1    3    9
CONECT    3    2    4   28
CONECT    4    3    5   11   12
CONECT    5    4    6   13   14
CONECT    6    5    1   15   16
CONECT    7    8   10   19   20
CONECT    8    7    9   21   22
CONECT    9    2    8
CONECT   10    1    7   17   18
CONECT   11    4
CONECT   12    4
CONECT   13    5
CONECT   14    5
CONECT   15    6
CONECT   16    6
CONECT   17   10
CONECT   18   10
CONECT   19    7
CONECT   20    7
CONECT   21    8
CONECT   22    8
CONECT   23   24   27
CONECT   24   23   25   26   29
CONECT   25   24
CONECT   26   24
CONECT   27   23
CONECT   28    3
CONECT   29   24
