# Supplementary material for: Data for quantum-chemical modeling of the mechanisms of ring-opening polymerization of methyl ethylene phosphate
Source: Data Brief. 2019 Aug 29;26:104431. doi: 10.1016/j.dib.2019.104431 (PMC6743007; doi:10.1016/j.dib.2019.104431)
Supplement: Multimedia component 1 [file mmc1.zip › 1_Monomers_and_reagents/TBD.pdb]

TITLE      TBD
REMARK   1 File created by GaussView 5.0.8
HETATM    1  N           0       0.019   0.648  -0.170                       N
HETATM    2  C           0       0.069  -0.733  -0.100                       C
HETATM    3  N           0      -1.159  -1.392  -0.104                       N
HETATM    4  C           0      -2.347  -0.742   0.412                       C
HETATM    5  C           0      -2.455   0.615  -0.265                       C
HETATM    6  C           0      -1.199   1.422   0.026                       C
HETATM    7  C           0       2.398   0.579   0.468                       C
HETATM    8  C           0       2.409  -0.791  -0.203                       C
HETATM    9  N           0       1.132  -1.466  -0.103                       N
HETATM   10  C           0       1.262   1.411  -0.110                       C
HETATM   11  H           0      -1.021  -2.364   0.147                       H
HETATM   12  H           0      -3.214  -1.364   0.170                       H
HETATM   13  H           0      -2.327  -0.616   1.509                       H
HETATM   14  H           0      -2.566   0.464  -1.344                       H
HETATM   15  H           0      -3.331   1.165   0.094                       H
HETATM   16  H           0      -1.237   1.802   1.062                       H
HETATM   17  H           0      -1.159   2.301  -0.629                       H
HETATM   18  H           0       1.090   2.299   0.511                       H
HETATM   19  H           0       1.525   1.771  -1.116                       H
HETATM   20  H           0       2.245   0.449   1.546                       H
HETATM   21  H           0       3.348   1.106   0.328                       H
HETATM   22  H           0       2.700  -0.678  -1.261                       H
HETATM   23  H           0       3.174  -1.430   0.254                       H
END
CONECT    1    2    6   10
CONECT    2    1    3    9
CONECT    3    2    4   11
CONECT    4    3    5   12   13
CONECT    5    4    6   14   15
CONECT    6    5    1   16   17
CONECT    7    8   10   20   21
CONECT    8    7    9   22   23
CONECT    9    2    8
CONECT   10    7    1   18   19
CONECT   11    3
CONECT   12    4
CONECT   13    4
CONECT   14    5
CONECT   15    5
CONECT   16    6
CONECT   17    6
CONECT   18   10
CONECT   19   10
CONECT   20    7
CONECT   21    7
CONECT   22    8
CONECT   23    8
