# Supplementary material for: Data for quantum-chemical modeling of the mechanisms of ring-opening polymerization of methyl ethylene phosphate
Source: Data Brief. 2019 Aug 29;26:104431. doi: 10.1016/j.dib.2019.104431 (PMC6743007; doi:10.1016/j.dib.2019.104431)
Supplement: Multimedia component 1 [file mmc1.zip › 1_Monomers_and_reagents/TMP.pdb]

TITLE      MeO3-P
REMARK   1 File created by GaussView 5.0.8
HETATM    1  O           0      -0.344  -0.804   1.628                       O
HETATM    2  P           0      -0.062  -0.038   0.402                       P
HETATM    3  O           0      -1.280   0.726  -0.305                       O
HETATM    4  O           0       0.982   1.148   0.619                       O
HETATM    5  C           0       1.346   2.028  -0.457                       C
HETATM    6  H           0       0.489   2.637  -0.754                       H
HETATM    7  H           0       1.714   1.459  -1.315                       H
HETATM    8  C           0      -2.491  -0.004  -0.568                       C
HETATM    9  H           0      -2.878  -0.443   0.355                       H
HETATM   10  H           0      -3.203   0.721  -0.962                       H
HETATM   11  O           0       0.501  -0.916  -0.831                       O
HETATM   12  C           0       1.370  -2.027  -0.542                       C
HETATM   13  H           0       0.940  -2.657   0.239                       H
HETATM   14  H           0       2.355  -1.670  -0.228                       H
HETATM   15  H           0       1.464  -2.589  -1.472                       H
HETATM   16  H           0       2.140   2.667  -0.070                       H
HETATM   17  H           0      -2.310  -0.785  -1.311                       H
END
CONECT    1    2
CONECT    2    1    3    4   11
CONECT    3    2    8
CONECT    4    2    5
CONECT    5    4    6    7   16
CONECT    6    5
CONECT    7    5
CONECT    8    3    9   10   17
CONECT    9    8
CONECT   10    8
CONECT   11    2   12
CONECT   12   11   13   14   15
CONECT   13   12
CONECT   14   12
CONECT   15   12
CONECT   16    5
CONECT   17    8
