# Supplementary material for: Data for quantum-chemical modeling of the mechanisms of ring-opening polymerization of methyl ethylene phosphate
Source: Data Brief. 2019 Aug 29;26:104431. doi: 10.1016/j.dib.2019.104431 (PMC6743007; doi:10.1016/j.dib.2019.104431)
Supplement: Multimedia component 1 [file mmc1.zip › 2_TBD_Amide_Mechanism/mech-A_I4__MeOEP_EtOH.pdb]

TITLE      Alt_TS23_TBD_MeOEP
REMARK   1 File created by GaussView 5.0.8
HETATM    1  N           0      -3.652   0.891  -0.128                       N
HETATM    2  C           0      -2.450   0.211  -0.125                       C
HETATM    3  N           0      -1.309   0.973   0.074                       N
HETATM    4  C           0      -1.367   2.256   0.744                       C
HETATM    5  C           0      -2.485   3.063   0.104                       C
HETATM    6  C           0      -3.792   2.295   0.236                       C
HETATM    7  C           0      -4.712  -1.323   0.066                       C
HETATM    8  C           0      -3.474  -1.831  -0.667                       C
HETATM    9  N           0      -2.291  -1.057  -0.351                       N
HETATM   10  C           0      -4.904   0.152  -0.250                       C
HETATM   11  H           0      -0.403   2.756   0.611                       H
HETATM   12  H           0      -1.542   2.163   1.829                       H
HETATM   13  H           0      -2.247   3.226  -0.951                       H
HETATM   14  H           0      -2.590   4.041   0.585                       H
HETATM   15  H           0      -4.166   2.375   1.270                       H
HETATM   16  H           0      -4.557   2.743  -0.411                       H
HETATM   17  H           0      -5.632   0.596   0.441                       H
HETATM   18  H           0      -5.310   0.277  -1.265                       H
HETATM   19  H           0      -4.569  -1.453   1.145                       H
HETATM   20  H           0      -5.610  -1.881  -0.221                       H
HETATM   21  H           0      -3.664  -1.821  -1.753                       H
HETATM   22  H           0      -3.283  -2.878  -0.404                       H
HETATM   23  P           0       2.421  -1.212  -0.279                       P
HETATM   24  O           0       2.773   0.303  -0.679                       O
HETATM   25  C           0       3.515   1.121   0.246                       C
HETATM   26  C           0       4.138   2.246  -0.558                       C
HETATM   27  H           0       2.834   1.527   1.001                       H
HETATM   28  H           0       4.287   0.527   0.740                       H
HETATM   29  H           0       3.354   2.765  -1.127                       H
HETATM   30  O           0       4.764   3.114   0.378                       O
HETATM   31  H           0       4.860   1.825  -1.271                       H
HETATM   32  H           0      -0.495   0.390   0.247                       H
HETATM   33  O           0       1.128  -0.976   0.658                       O
HETATM   34  C           0       0.582  -2.115   1.391                       C
HETATM   35  C           0       0.932  -2.000   2.859                       C
HETATM   36  H           0      -0.494  -2.075   1.204                       H
HETATM   37  H           0       0.976  -3.043   0.967                       H
HETATM   38  H           0       5.264   3.780  -0.112                       H
HETATM   39  O           0       3.500  -2.015   0.323                       O
HETATM   40  H           0       0.472  -2.826   3.412                       H
HETATM   41  H           0       2.014  -2.047   3.004                       H
HETATM   42  H           0       0.559  -1.061   3.277                       H
HETATM   43  O           0       1.887  -1.814  -1.651                       O
HETATM   44  C           0       0.765  -1.235  -2.351                       C
HETATM   45  H           0       0.624  -1.852  -3.239                       H
HETATM   46  H           0      -0.136  -1.259  -1.732                       H
HETATM   47  H           0       0.998  -0.210  -2.650                       H
END
CONECT    1    2    6   10
CONECT    2    1    3    9
CONECT    3    2    4   32
CONECT    4    3    5   11   12
CONECT    5    4    6   13   14
CONECT    6    1    5   15   16
CONECT    7    8   10   19   20
CONECT    8    7    9   21   22
CONECT    9    8    2
CONECT   10    7    1   17   18
CONECT   11    4
CONECT   12    4
CONECT   13    5
CONECT   14    5
CONECT   15    6
CONECT   16    6
CONECT   17   10
CONECT   18   10
CONECT   19    7
CONECT   20    7
CONECT   21    8
CONECT   22    8
CONECT   23   24   33   39   43
CONECT   24   23   25
CONECT   25   24   26   27   28
CONECT   26   25   29   30   31
CONECT   27   25
CONECT   28   25
CONECT   29   26
CONECT   30   26   38
CONECT   31   26
CONECT   32    3
CONECT   33   23   34
CONECT   34   33   35   36   37
CONECT   35   34   40   41   42
CONECT   36   34
CONECT   37   34
CONECT   38   30
CONECT   39   23
CONECT   40   35
CONECT   41   35
CONECT   42   35
CONECT   43   23   44
CONECT   44   43   45   46   47
CONECT   45   44
CONECT   46   44
CONECT   47   44
