# Supplementary material for: Data for quantum-chemical modeling of the mechanisms of ring-opening polymerization of methyl ethylene phosphate
Source: Data Brief. 2019 Aug 29;26:104431. doi: 10.1016/j.dib.2019.104431 (PMC6743007; doi:10.1016/j.dib.2019.104431)
Supplement: Multimedia component 1 [file mmc1.zip › 2_TBD_Amide_Mechanism/mech-A_TS12__MeOEP.pdb]

TITLE      Alt_TS12_TBD_MeOEP_fix2100
REMARK   1 File created by GaussView 5.0.8
HETATM    1  N           0       2.413  -0.253   0.008                       N
HETATM    2  C           0       1.114   0.161  -0.092                       C
HETATM    3  N           0       0.775   1.439  -0.027                       N
HETATM    4  C           0       1.783   2.474   0.086                       C
HETATM    5  C           0       2.962   1.976   0.905                       C
HETATM    6  C           0       3.488   0.701   0.271                       C
HETATM    7  C           0       1.799  -2.297  -1.177                       C
HETATM    8  C           0       0.465  -2.181  -0.468                       C
HETATM    9  N           0       0.124  -0.764  -0.253                       N
HETATM   10  C           0       2.851  -1.602  -0.339                       C
HETATM   11  H           0       1.325   3.348   0.559                       H
HETATM   12  H           0       2.127   2.794  -0.910                       H
HETATM   13  H           0       2.638   1.779   1.933                       H
HETATM   14  H           0       3.761   2.722   0.943                       H
HETATM   15  H           0       4.015   0.930  -0.667                       H
HETATM   16  H           0       4.210   0.211   0.935                       H
HETATM   17  H           0       3.794  -1.513  -0.892                       H
HETATM   18  H           0       3.062  -2.175   0.575                       H
HETATM   19  H           0       1.739  -1.840  -2.170                       H
HETATM   20  H           0       2.060  -3.351  -1.305                       H
HETATM   21  H           0       0.497  -2.715   0.489                       H
HETATM   22  H           0      -0.336  -2.623  -1.063                       H
HETATM   23  P           0      -1.663  -0.546  -0.146                       P
HETATM   24  O           0      -2.214   0.615   0.867                       O
HETATM   25  C           0      -2.620   1.905   0.405                       C
HETATM   26  H           0      -3.672   2.037   0.673                       H
HETATM   27  H           0      -2.015   2.643   0.943                       H
HETATM   28  H           0      -0.267   1.533  -0.680                       H
HETATM   29  C           0      -2.375   1.966  -1.103                       C
HETATM   30  H           0      -3.224   1.554  -1.662                       H
HETATM   31  H           0      -2.208   3.000  -1.430                       H
HETATM   32  O           0      -1.250   1.163  -1.329                       O
HETATM   33  O           0      -1.776  -1.698   1.047                       O
HETATM   34  O           0      -2.431  -1.155  -1.256                       O
HETATM   35  C           0      -1.285  -1.473   2.357                       C
HETATM   36  H           0      -0.250  -1.101   2.352                       H
HETATM   37  H           0      -1.911  -0.755   2.896                       H
HETATM   38  H           0      -1.310  -2.435   2.876                       H
END
CONECT    1    2    6   10
CONECT    2    1    3    9
CONECT    3    2    4
CONECT    4    3    5   11   12
CONECT    5    4    6   13   14
CONECT    6    1    5   15   16
CONECT    7    8   10   19   20
CONECT    8    7    9   21   22
CONECT    9    8    2   23
CONECT   10    7    1   17   18
CONECT   11    4
CONECT   12    4
CONECT   13    5
CONECT   14    5
CONECT   15    6
CONECT   16    6
CONECT   17   10
CONECT   18   10
CONECT   19    7
CONECT   20    7
CONECT   21    8
CONECT   22    8
CONECT   23    9   24   33   34
CONECT   24   23   25
CONECT   25   24   26   27   29
CONECT   26   25
CONECT   27   25
CONECT   29   25   30   31   32
CONECT   30   29
CONECT   31   29
CONECT   32   29
CONECT   33   23   35
CONECT   34   23
CONECT   35   33   36   37   38
CONECT   36   35
CONECT   37   35
CONECT   38   35
