# Supplementary material for: Data for quantum-chemical modeling of the mechanisms of ring-opening polymerization of methyl ethylene phosphate
Source: Data Brief. 2019 Aug 29;26:104431. doi: 10.1016/j.dib.2019.104431 (PMC6743007; doi:10.1016/j.dib.2019.104431)
Supplement: Multimedia component 1 [file mmc1.zip › 3_TBD_MeOEP_ROP/I-5__MeOEP_EtOH.pdb]

TITLE      I-5__TBD_MeOEP-EtOH_MeOEP
REMARK   1 File created by GaussView 5.0.8
HETATM    1  N           0       1.312   3.813   0.357                       N
HETATM    2  C           0       1.226   2.469   0.070                       C
HETATM    3  N           0       1.828   1.604   0.944                       N
HETATM    4  C           0       2.575   2.027   2.110                       C
HETATM    5  C           0       3.224   3.377   1.848                       C
HETATM    6  C           0       2.147   4.358   1.417                       C
HETATM    7  C           0      -0.587   4.109  -1.186                       C
HETATM    8  C           0       0.043   2.923  -1.910                       C
HETATM    9  N           0       0.606   1.975  -0.968                       N
HETATM   10  C           0       0.477   4.787  -0.337                       C
HETATM   11  H           0       2.035   0.680   0.576                       H
HETATM   12  H           0       3.320   1.257   2.320                       H
HETATM   13  H           0       1.919   2.097   2.991                       H
HETATM   14  H           0       3.978   3.275   1.060                       H
HETATM   15  H           0       3.722   3.755   2.747                       H
HETATM   16  H           0       1.523   4.633   2.283                       H
HETATM   17  H           0       2.602   5.287   1.048                       H
HETATM   18  H           0       0.010   5.443   0.411                       H
HETATM   19  H           0       1.116   5.424  -0.966                       H
HETATM   20  H           0      -1.401   3.745  -0.549                       H
HETATM   21  H           0      -1.012   4.837  -1.886                       H
HETATM   22  H           0       0.813   3.287  -2.611                       H
HETATM   23  H           0      -0.704   2.403  -2.518                       H
HETATM   24  O           0       3.401  -0.926   0.683                       O
HETATM   25  P           0       4.337  -1.774  -0.076                       P
HETATM   26  O           0       4.943  -3.015   0.781                       O
HETATM   27  O           0       5.750  -1.145  -0.546                       O
HETATM   28  C           0       6.284  -3.276   0.340                       C
HETATM   29  O           0      -0.110  -0.642  -1.175                       O
HETATM   30  C           0      -1.137  -0.835  -0.229                       C
HETATM   31  H           0       0.181   0.321  -1.127                       H
HETATM   32  C           0      -2.491  -0.522  -0.853                       C
HETATM   33  H           0      -1.127  -1.883   0.092                       H
HETATM   34  H           0      -0.994  -0.213   0.665                       H
HETATM   35  C           0       6.856  -1.902  -0.023                       C
HETATM   36  H           0       6.259  -3.945  -0.526                       H
HETATM   37  H           0       6.822  -3.754   1.160                       H
HETATM   38  H           0       7.247  -1.381   0.856                       H
HETATM   39  H           0       7.626  -1.957  -0.793                       H
HETATM   40  O           0       3.795  -2.368  -1.447                       O
HETATM   41  C           0       2.401  -2.756  -1.580                       C
HETATM   42  H           0       2.209  -3.645  -0.972                       H
HETATM   43  H           0       1.732  -1.941  -1.297                       H
HETATM   44  H           0       2.269  -2.997  -2.634                       H
HETATM   45  O           0      -3.510  -0.764   0.151                       O
HETATM   46  H           0      -2.672  -1.161  -1.722                       H
HETATM   47  H           0      -2.539   0.527  -1.159                       H
HETATM   48  P           0      -5.046  -0.791  -0.273                       P
HETATM   49  O           0      -5.759  -1.297   1.070                       O
HETATM   50  O           0      -5.387  -1.539  -1.503                       O
HETATM   51  O           0      -5.426   0.767  -0.281                       O
HETATM   52  C           0      -5.799  -2.718   1.344                       C
HETATM   53  C           0      -6.689   1.162  -0.841                       C
HETATM   54  C           0      -6.739  -2.944   2.508                       C
HETATM   55  H           0      -4.785  -3.052   1.584                       H
HETATM   56  H           0      -6.138  -3.243   0.446                       H
HETATM   57  H           0      -6.657   2.248  -0.931                       H
HETATM   58  H           0      -7.505   0.874  -0.173                       H
HETATM   59  H           0      -6.833   0.709  -1.825                       H
HETATM   60  H           0      -6.778  -4.011   2.748                       H
HETATM   61  H           0      -7.750  -2.608   2.262                       H
HETATM   62  H           0      -6.398  -2.403   3.395                       H
END
CONECT    1    2    6   10
CONECT    2    1    3    9
CONECT    3    2    4   11
CONECT    4    3    5   12   13
CONECT    5    4    6   14   15
CONECT    6    1    5   16   17
CONECT    7    8   10   20   21
CONECT    8    7    9   22   23
CONECT    9    2    8
CONECT   10    7    1   18   19
CONECT   11    3
CONECT   12    4
CONECT   13    4
CONECT   14    5
CONECT   15    5
CONECT   16    6
CONECT   17    6
CONECT   18   10
CONECT   19   10
CONECT   20    7
CONECT   21    7
CONECT   22    8
CONECT   23    8
CONECT   24   25
CONECT   25   24   26   27   40
CONECT   26   25   28
CONECT   27   25   35
CONECT   28   26   35   36   37
CONECT   29   30   31
CONECT   30   29   32   33   34
CONECT   31   29
CONECT   32   30   45   46   47
CONECT   33   30
CONECT   34   30
CONECT   35   27   28   38   39
CONECT   36   28
CONECT   37   28
CONECT   38   35
CONECT   39   35
CONECT   40   25   41
CONECT   41   40   42   43   44
CONECT   42   41
CONECT   43   41
CONECT   44   41
CONECT   45   32   48
CONECT   46   32
CONECT   47   32
CONECT   48   45   49   50   51
CONECT   49   48   52
CONECT   50   48
CONECT   51   48   53
CONECT   52   49   54   55   56
CONECT   53   51   57   58   59
CONECT   54   52   60   61   62
CONECT   55   52
CONECT   56   52
CONECT   57   53
CONECT   58   53
CONECT   59   53
CONECT   60   54
CONECT   61   54
CONECT   62   54
