# Supplementary material for: Data for quantum-chemical modeling of the mechanisms of ring-opening polymerization of methyl ethylene phosphate
Source: Data Brief. 2019 Aug 29;26:104431. doi: 10.1016/j.dib.2019.104431 (PMC6743007; doi:10.1016/j.dib.2019.104431)
Supplement: Multimedia component 1 [file mmc1.zip › 3_TBD_MeOEP_ROP/TBD_HOCH2CH2OP(O)(OMe)(OEt)_complex.pdb]

TITLE      GS2__TBD_MeOEP_EtOH
REMARK   1 File created by GaussView 5.0.8
HETATM    1  N           0      -5.025  -0.016  -0.297                       N
HETATM    2  C           0      -3.766  -0.070   0.255                       C
HETATM    3  N           0      -3.183   1.130   0.596                       N
HETATM    4  C           0      -3.632   2.390   0.044                       C
HETATM    5  C           0      -5.150   2.422   0.126                       C
HETATM    6  C           0      -5.716   1.226  -0.624                       C
HETATM    7  C           0      -4.677  -2.364  -0.951                       C
HETATM    8  C           0      -3.761  -2.432   0.266                       C
HETATM    9  N           0      -3.108  -1.164   0.520                       N
HETATM   10  C           0      -5.679  -1.236  -0.758                       C
HETATM   11  H           0      -3.194   3.199   0.636                       H
HETATM   12  H           0      -3.306   2.533  -1.000                       H
HETATM   13  H           0      -5.449   2.384   1.179                       H
HETATM   14  H           0      -5.548   3.343  -0.308                       H
HETATM   15  H           0      -5.657   1.404  -1.709                       H
HETATM   16  H           0      -6.778   1.100  -0.381                       H
HETATM   17  H           0      -6.187  -1.013  -1.705                       H
HETATM   18  H           0      -6.456  -1.532  -0.039                       H
HETATM   19  H           0      -4.074  -2.174  -1.846                       H
HETATM   20  H           0      -5.213  -3.307  -1.104                       H
HETATM   21  H           0      -4.342  -2.750   1.147                       H
HETATM   22  H           0      -2.989  -3.195   0.117                       H
HETATM   23  O           0      -0.667  -0.356   1.399                       O
HETATM   24  C           0       0.390  -0.790   0.570                       C
HETATM   25  H           0       0.117  -0.764  -0.495                       H
HETATM   26  H           0       0.699  -1.818   0.811                       H
HETATM   27  C           0       1.561   0.144   0.809                       C
HETATM   28  H           0      -1.507  -0.840   1.133                       H
HETATM   29  H           0      -2.206   1.033   0.867                       H
HETATM   30  O           0       2.653  -0.312  -0.025                       O
HETATM   31  H           0       1.865   0.124   1.858                       H
HETATM   32  H           0       1.294   1.169   0.531                       H
HETATM   33  P           0       4.058   0.441   0.051                       P
HETATM   34  O           0       4.972  -0.434  -0.928                       O
HETATM   35  O           0       3.764   1.751  -0.828                       O
HETATM   36  O           0       4.619   0.685   1.399                       O
HETATM   37  C           0       4.753   2.793  -0.851                       C
HETATM   38  H           0       4.292   3.640  -1.361                       H
HETATM   39  H           0       5.037   3.077   0.165                       H
HETATM   40  H           0       5.635   2.466  -1.410                       H
HETATM   41  C           0       5.844  -1.458  -0.388                       C
HETATM   42  C           0       5.131  -2.790  -0.255                       C
HETATM   43  H           0       6.667  -1.523  -1.103                       H
HETATM   44  H           0       6.241  -1.116   0.572                       H
HETATM   45  H           0       5.845  -3.553   0.073                       H
HETATM   46  H           0       4.325  -2.739   0.482                       H
HETATM   47  H           0       4.707  -3.101  -1.213                       H
END
CONECT    1    2    6   10
CONECT    2    1    3    9
CONECT    3    2    4   29
CONECT    4    3    5   11   12
CONECT    5    4    6   13   14
CONECT    6    1    5   15   16
CONECT    7    8   10   19   20
CONECT    8    7    9   21   22
CONECT    9    8    2
CONECT   10    7    1   17   18
CONECT   11    4
CONECT   12    4
CONECT   13    5
CONECT   14    5
CONECT   15    6
CONECT   16    6
CONECT   17   10
CONECT   18   10
CONECT   19    7
CONECT   20    7
CONECT   21    8
CONECT   22    8
CONECT   23   24   28
CONECT   24   23   25   26   27
CONECT   25   24
CONECT   26   24
CONECT   27   24   30   31   32
CONECT   28   23
CONECT   29    3
CONECT   30   27   33
CONECT   31   27
CONECT   32   27
CONECT   33   30   34   35   36
CONECT   34   33   41
CONECT   35   33   37
CONECT   36   33
CONECT   37   35   38   39   40
CONECT   38   37
CONECT   39   37
CONECT   40   37
CONECT   41   34   42   43   44
CONECT   42   41   45   46   47
CONECT   43   41
CONECT   44   41
CONECT   45   42
CONECT   46   42
CONECT   47   42
