# Supplementary material for: Data for quantum-chemical modeling of the mechanisms of ring-opening polymerization of methyl ethylene phosphate
Source: Data Brief. 2019 Aug 29;26:104431. doi: 10.1016/j.dib.2019.104431 (PMC6743007; doi:10.1016/j.dib.2019.104431)
Supplement: Multimedia component 1 [file mmc1.zip › 3_TBD_MeOEP_ROP/TS-12__MeOEP_MeOH.pdb]

TITLE      TS-12__TBD_MeOEP_EtOH
REMARK   1 File created by GaussView 5.0.8
HETATM    1  N           0       3.629  -0.134  -0.108                       N
HETATM    2  C           0       2.280  -0.090   0.062                       C
HETATM    3  N           0       1.576  -1.191   0.296                       N
HETATM    4  C           0       2.193  -2.501   0.366                       C
HETATM    5  C           0       3.406  -2.552  -0.551                       C
HETATM    6  C           0       4.344  -1.405  -0.206                       C
HETATM    7  C           0       3.702   2.314   0.227                       C
HETATM    8  C           0       2.293   2.319  -0.349                       C
HETATM    9  N           0       1.631   1.081   0.007                       N
HETATM   10  C           0       4.438   1.073  -0.256                       C
HETATM   11  H           0       0.499  -1.122   0.167                       H
HETATM   12  H           0       1.439  -3.233   0.067                       H
HETATM   13  H           0       2.485  -2.735   1.399                       H
HETATM   14  H           0       3.078  -2.467  -1.592                       H
HETATM   15  H           0       3.940  -3.501  -0.443                       H
HETATM   16  H           0       4.864  -1.605   0.742                       H
HETATM   17  H           0       5.113  -1.297  -0.980                       H
HETATM   18  H           0       5.362   0.933   0.319                       H
HETATM   19  H           0       4.728   1.187  -1.310                       H
HETATM   20  H           0       3.645   2.315   1.320                       H
HETATM   21  H           0       4.255   3.205  -0.084                       H
HETATM   22  H           0       2.325   2.451  -1.440                       H
HETATM   23  H           0       1.705   3.144   0.059                       H
HETATM   24  O           0      -0.942  -1.125  -0.222                       O
HETATM   25  P           0      -2.077  -0.141   0.027                       P
HETATM   26  O           0      -3.280  -1.154  -0.730                       O
HETATM   27  O           0      -2.531   1.096  -1.007                       O
HETATM   28  C           0      -4.289  -0.404  -1.349                       C
HETATM   29  O           0      -0.996   1.064   0.734                       O
HETATM   30  C           0      -1.489   2.266   1.301                       C
HETATM   31  H           0       0.603   1.071   0.219                       H
HETATM   32  H           0      -2.225   2.056   2.084                       H
HETATM   33  H           0      -0.640   2.790   1.758                       H
HETATM   34  C           0      -3.551   0.785  -1.946                       C
HETATM   35  H           0      -5.051  -0.061  -0.627                       H
HETATM   36  H           0      -4.784  -1.014  -2.112                       H
HETATM   37  H           0      -3.088   0.524  -2.905                       H
HETATM   38  H           0      -4.181   1.671  -2.075                       H
HETATM   39  O           0      -2.863  -0.157   1.479                       O
HETATM   40  C           0      -3.694  -1.243   1.878                       C
HETATM   41  H           0      -4.669  -1.216   1.382                       H
HETATM   42  H           0      -3.222  -2.208   1.672                       H
HETATM   43  H           0      -3.835  -1.129   2.957                       H
HETATM   44  H           0      -1.942   2.913   0.541                       H
END
CONECT    1    2    6   10
CONECT    2    1    3    9
CONECT    3    2    4
CONECT    4    3    5   12   13
CONECT    5    4    6   14   15
CONECT    6    5    1   16   17
CONECT    7    8   10   20   21
CONECT    8    7    9   22   23
CONECT    9    2    8   31
CONECT   10    1    7   18   19
CONECT   12    4
CONECT   13    4
CONECT   14    5
CONECT   15    5
CONECT   16    6
CONECT   17    6
CONECT   18   10
CONECT   19   10
CONECT   20    7
CONECT   21    7
CONECT   22    8
CONECT   23    8
CONECT   24   25
CONECT   25   24   26   27   29
CONECT   25   39
CONECT   26   25   28
CONECT   27   25   34
CONECT   28   26   34   35   36
CONECT   29   25   30
CONECT   30   29   32   33   44
CONECT   31    9
CONECT   32   30
CONECT   33   30
CONECT   34   27   28   37   38
CONECT   35   28
CONECT   36   28
CONECT   37   34
CONECT   38   34
CONECT   39   25   40
CONECT   40   39   41   42   43
CONECT   41   40
CONECT   42   40
CONECT   43   40
CONECT   44   30
