# Supplementary material for: Data for quantum-chemical modeling of the mechanisms of ring-opening polymerization of methyl ethylene phosphate
Source: Data Brief. 2019 Aug 29;26:104431. doi: 10.1016/j.dib.2019.104431 (PMC6743007; doi:10.1016/j.dib.2019.104431)
Supplement: Multimedia component 1 [file mmc1.zip › 4_TBD_BDMPEP_transesterification/I-1__sc_BDMPEMP_DMPE.pdb]

TITLE      I-1__sc_BDMPEMP_DMPE
REMARK   1 File created by GaussView 5.0.8
HETATM    1  N           0      -1.727  -5.785  -0.443                       N
HETATM    2  C           0      -1.367  -4.457  -0.433                       C
HETATM    3  N           0      -0.628  -4.016   0.625                       N
HETATM    4  C           0      -0.233  -4.843   1.745                       C
HETATM    5  C           0      -0.022  -6.273   1.271                       C
HETATM    6  C           0      -1.280  -6.743   0.559                       C
HETATM    7  C           0      -3.434  -5.158  -2.107                       C
HETATM    8  C           0      -2.402  -4.114  -2.522                       C
HETATM    9  N           0      -1.678  -3.599  -1.374                       N
HETATM   10  C           0      -2.722  -6.290  -1.384                       C
HETATM   11  H           0      -0.196  -3.097   0.527                       H
HETATM   12  H           0       0.685  -4.424   2.164                       H
HETATM   13  H           0      -0.993  -4.824   2.542                       H
HETATM   14  H           0       0.832  -6.309   0.587                       H
HETATM   15  H           0       0.190  -6.938   2.114                       H
HETATM   16  H           0      -2.083  -6.921   1.293                       H
HETATM   17  H           0      -1.096  -7.700   0.054                       H
HETATM   18  H           0      -3.444  -6.904  -0.828                       H
HETATM   19  H           0      -2.228  -6.955  -2.108                       H
HETATM   20  H           0      -4.168  -4.690  -1.442                       H
HETATM   21  H           0      -3.974  -5.561  -2.970                       H
HETATM   22  H           0      -1.711  -4.560  -3.257                       H
HETATM   23  H           0      -2.888  -3.273  -3.026                       H
HETATM   24  O           0       1.071  -1.644   0.622                       O
HETATM   25  P           0       1.873  -0.695  -0.176                       P
HETATM   26  O           0       1.909  -0.974  -1.753                       O
HETATM   27  O           0      -2.140  -0.955  -0.868                       O
HETATM   28  C           0      -2.997  -0.949   0.252                       C
HETATM   29  H           0      -1.899  -1.910  -1.066                       H
HETATM   30  C           0      -4.234  -0.134  -0.090                       C
HETATM   31  H           0      -2.501  -0.501   1.125                       H
HETATM   32  H           0      -3.298  -1.966   0.534                       H
HETATM   33  C           0       1.657  -2.300  -2.268                       C
HETATM   34  H           0       2.425  -2.997  -1.921                       H
HETATM   35  H           0       0.665  -2.645  -1.968                       H
HETATM   36  O           0       1.499   0.853  -0.126                       O
HETATM   37  C           0       0.305   1.351  -0.782                       C
HETATM   38  H           0      -0.503   0.613  -0.740                       H
HETATM   39  H           0       0.552   1.561  -1.826                       H
HETATM   40  C           0      -0.066   2.631  -0.056                       C
HETATM   41  O           0      -5.108  -0.147   1.069                       O
HETATM   42  H           0      -3.958   0.894  -0.340                       H
HETATM   43  H           0      -4.771  -0.580  -0.932                       H
HETATM   44  O           0       3.393  -0.670   0.323                       O
HETATM   45  C           0       4.377   0.161  -0.317                       C
HETATM   46  C           0       5.686  -0.114   0.399                       C
HETATM   47  H           0       4.459  -0.098  -1.376                       H
HETATM   48  H           0       4.095   1.213  -0.224                       H
HETATM   49  O           0      -1.199   3.190  -0.743                       O
HETATM   50  H           0      -0.346   2.421   0.980                       H
HETATM   51  H           0       0.772   3.334  -0.069                       H
HETATM   52  P           0      -1.302   4.794  -0.946                       P
HETATM   53  O           0      -0.001   5.467  -1.105                       O
HETATM   54  O           0      -2.339   4.872  -2.165                       O
HETATM   55  O           0      -2.169   5.353   0.260                       O
HETATM   56  O           0       6.687   0.655  -0.291                       O
HETATM   57  P           0       8.161   0.837   0.305                       P
HETATM   58  O           0       9.058   1.588  -0.588                       O
HETATM   59  O           0       8.544  -0.674   0.668                       O
HETATM   60  O           0       7.977   1.469   1.776                       O
HETATM   61  H           0       5.624   0.190   1.448                       H
HETATM   62  H           0       5.939  -1.176   0.347                       H
HETATM   63  H           0       1.711  -2.208  -3.353                       H
HETATM   64  P           0      -6.145   1.036   1.310                       P
HETATM   65  O           0      -6.736   0.679   2.755                       O
HETATM   66  O           0      -7.359   0.638   0.347                       O
HETATM   67  O           0      -5.629   2.416   1.157                       O
HETATM   68  C           0      -8.419   1.587   0.141                       C
HETATM   69  C           0      -6.006   1.092   3.923                       C
HETATM   70  H           0      -9.024   1.195  -0.676                       H
HETATM   71  H           0      -8.013   2.565  -0.129                       H
HETATM   72  H           0      -9.031   1.670   1.044                       H
HETATM   73  H           0      -6.662   0.906   4.774                       H
HETATM   74  H           0      -5.759   2.155   3.867                       H
HETATM   75  H           0      -5.093   0.499   4.027                       H
HETATM   76  C           0      -1.899   4.488  -3.477                       C
HETATM   77  C           0      -3.487   4.832   0.548                       C
HETATM   78  H           0      -3.800   5.308   1.476                       H
HETATM   79  H           0      -4.175   5.094  -0.257                       H
HETATM   80  H           0      -3.466   3.750   0.679                       H
HETATM   81  H           0      -2.722   4.718  -4.154                       H
HETATM   82  H           0      -1.012   5.057  -3.765                       H
HETATM   83  H           0      -1.688   3.416  -3.507                       H
HETATM   84  C           0       7.975   2.904   1.917                       C
HETATM   85  C           0       9.869  -0.953   1.157                       C
HETATM   86  H           0       9.935  -2.037   1.251                       H
HETATM   87  H           0      10.619  -0.594   0.448                       H
HETATM   88  H           0      10.017  -0.488   2.135                       H
HETATM   89  H           0       8.040   3.104   2.986                       H
HETATM   90  H           0       8.831   3.340   1.397                       H
HETATM   91  H           0       7.047   3.324   1.520                       H
END
CONECT    1    2    6   10
CONECT    2    1    3    9
CONECT    3    2    4   11
CONECT    4    3    5   12   13
CONECT    5    4    6   14   15
CONECT    6    1    5   16   17
CONECT    7    8   10   20   21
CONECT    8    7    9   22   23
CONECT    9    8    2
CONECT   10    7    1   18   19
CONECT   11    3
CONECT   12    4
CONECT   13    4
CONECT   14    5
CONECT   15    5
CONECT   16    6
CONECT   17    6
CONECT   18   10
CONECT   19   10
CONECT   20    7
CONECT   21    7
CONECT   22    8
CONECT   23    8
CONECT   24   25
CONECT   25   24   26   36   44
CONECT   26   25   33
CONECT   27   28   29
CONECT   28   27   30   31   32
CONECT   29   27
CONECT   30   28   41   42   43
CONECT   31   28
CONECT   32   28
CONECT   33   26   34   35   63
CONECT   34   33
CONECT   35   33
CONECT   36   25   37
CONECT   37   36   38   39   40
CONECT   38   37
CONECT   39   37
CONECT   40   37   49   50   51
CONECT   41   30   64
CONECT   42   30
CONECT   43   30
CONECT   44   25   45
CONECT   45   44   46   47   48
CONECT   46   45   56   61   62
CONECT   47   45
CONECT   48   45
CONECT   49   40   52
CONECT   50   40
CONECT   51   40
CONECT   52   49   53   54   55
CONECT   53   52
CONECT   54   52   76
CONECT   55   52   77
CONECT   56   46   57
CONECT   57   56   58   59   60
CONECT   58   57
CONECT   59   57   85
CONECT   60   57   84
CONECT   61   46
CONECT   62   46
CONECT   63   33
CONECT   64   41   65   66   67
CONECT   65   64   69
CONECT   66   64   68
CONECT   67   64
CONECT   68   66   70   71   72
CONECT   69   65   73   74   75
CONECT   70   68
CONECT   71   68
CONECT   72   68
CONECT   73   69
CONECT   74   69
CONECT   75   69
CONECT   76   54   81   82   83
CONECT   77   55   78   79   80
CONECT   78   77
CONECT   79   77
CONECT   80   77
CONECT   81   76
CONECT   82   76
CONECT   83   76
CONECT   84   60   89   90   91
CONECT   85   59   86   87   88
CONECT   86   85
CONECT   87   85
CONECT   88   85
CONECT   89   84
CONECT   90   84
CONECT   91   84
