# Supplementary material for: Data for quantum-chemical modeling of the mechanisms of ring-opening polymerization of methyl ethylene phosphate
Source: Data Brief. 2019 Aug 29;26:104431. doi: 10.1016/j.dib.2019.104431 (PMC6743007; doi:10.1016/j.dib.2019.104431)
Supplement: Multimedia component 1 [file mmc1.zip › 4_TBD_BDMPEP_transesterification/I-1__sc_BDMPEMP_MeOH.pdb]

TITLE      %Mem=12Gb
REMARK   1 File created by GaussView 5.0.8
HETATM    1  N           0       4.490   1.955  -1.387                       N
HETATM    2  C           0       3.192   1.918  -0.934                       C
HETATM    3  N           0       2.821   2.857  -0.009                       N
HETATM    4  C           0       3.734   3.821   0.573                       C
HETATM    5  C           0       5.147   3.258   0.594                       C
HETATM    6  C           0       5.514   2.816  -0.812                       C
HETATM    7  C           0       3.706   0.608  -3.294                       C
HETATM    8  C           0       2.735   0.034  -2.268                       C
HETATM    9  N           0       2.294   1.053  -1.332                       N
HETATM   10  C           0       4.903   1.192  -2.560                       C
HETATM   11  H           0       1.986   2.630   0.527                       H
HETATM   12  H           0       3.381   4.048   1.582                       H
HETATM   13  H           0       3.721   4.764   0.005                       H
HETATM   14  H           0       5.193   2.405   1.279                       H
HETATM   15  H           0       5.862   4.011   0.940                       H
HETATM   16  H           0       5.672   3.697  -1.455                       H
HETATM   17  H           0       6.459   2.257  -0.801                       H
HETATM   18  H           0       5.474   1.857  -3.223                       H
HETATM   19  H           0       5.585   0.389  -2.245                       H
HETATM   20  H           0       3.199   1.391  -3.868                       H
HETATM   21  H           0       4.050  -0.155  -4.000                       H
HETATM   22  H           0       3.213  -0.807  -1.740                       H
HETATM   23  H           0       1.852  -0.377  -2.768                       H
HETATM   24  O           0       0.809   2.381   2.075                       O
HETATM   25  P           0      -0.282   1.534   2.595                       P
HETATM   26  O           0       1.644  -2.612   0.574                       O
HETATM   27  O           0      -0.350   0.052   1.971                       O
HETATM   28  C           0       0.432  -1.916   0.921                       C
HETATM   29  O           0      -0.396   1.589  -1.530                       O
HETATM   30  C           0      -0.517   2.677  -2.428                       C
HETATM   31  H           0       0.582   1.405  -1.403                       H
HETATM   32  H           0       0.002   3.575  -2.062                       H
HETATM   33  H           0      -0.121   2.436  -3.426                       H
HETATM   34  C           0       0.866  -0.610   1.557                       C
HETATM   35  H           0      -0.158  -2.515   1.623                       H
HETATM   36  H           0      -0.156  -1.729   0.020                       H
HETATM   37  H           0       1.500  -0.802   2.429                       H
HETATM   38  H           0       1.406   0.008   0.835                       H
HETATM   39  O           0      -1.784   2.031   2.408                       O
HETATM   40  C           0      -2.305   2.311   1.082                       C
HETATM   41  H           0      -2.664   3.342   1.097                       H
HETATM   42  H           0      -1.534   2.200   0.314                       H
HETATM   43  C           0      -3.449   1.347   0.827                       C
HETATM   44  P           0       1.632  -4.130   0.080                       P
HETATM   45  O           0       2.969  -4.634  -0.278                       O
HETATM   46  O           0       0.510  -4.093  -1.060                       O
HETATM   47  O           0       0.877  -4.976   1.228                       O
HETATM   48  O           0      -0.190   1.356   4.177                       O
HETATM   49  C           0      -1.183   0.613   4.903                       C
HETATM   50  H           0      -0.827   0.556   5.931                       H
HETATM   51  H           0      -1.289  -0.395   4.493                       H
HETATM   52  H           0      -2.143   1.133   4.870                       H
HETATM   53  O           0      -4.048   1.754  -0.414                       O
HETATM   54  H           0      -4.199   1.406   1.621                       H
HETATM   55  H           0      -3.073   0.323   0.758                       H
HETATM   56  P           0      -4.852   0.723  -1.333                       P
HETATM   57  O           0      -5.332   1.325  -2.589                       O
HETATM   58  O           0      -5.952   0.169  -0.305                       O
HETATM   59  O           0      -3.917  -0.574  -1.498                       O
HETATM   60  H           0      -1.579   2.914  -2.534                       H
HETATM   61  C           0       1.662  -5.579   2.273                       C
HETATM   62  C           0       0.255  -5.289  -1.818                       C
HETATM   63  C           0      -2.916  -0.581  -2.545                       C
HETATM   64  C           0      -6.971  -0.715  -0.802                       C
HETATM   65  H           0      -2.586  -1.616  -2.632                       H
HETATM   66  H           0      -3.359  -0.252  -3.488                       H
HETATM   67  H           0      -2.074   0.059  -2.268                       H
HETATM   68  H           0      -7.677  -0.857   0.017                       H
HETATM   69  H           0      -7.481  -0.266  -1.658                       H
HETATM   70  H           0      -6.535  -1.677  -1.084                       H
HETATM   71  H           0       1.000  -6.276   2.787                       H
HETATM   72  H           0       2.518  -6.110   1.852                       H
HETATM   73  H           0       2.010  -4.817   2.977                       H
HETATM   74  H           0      -0.456  -5.011  -2.594                       H
HETATM   75  H           0       1.179  -5.655  -2.272                       H
HETATM   76  H           0      -0.182  -6.058  -1.175                       H
END
CONECT    1    2    6   10
CONECT    2    1    3    9
CONECT    3    2    4   11
CONECT    4    3    5   12   13
CONECT    5    4    6   14   15
CONECT    6    1    5   16   17
CONECT    7    8   10   20   21
CONECT    8    7    9   22   23
CONECT    9    8    2
CONECT   10    1    7   18   19
CONECT   11    3
CONECT   12    4
CONECT   13    4
CONECT   14    5
CONECT   15    5
CONECT   16    6
CONECT   17    6
CONECT   18   10
CONECT   19   10
CONECT   20    7
CONECT   21    7
CONECT   22    8
CONECT   23    8
CONECT   24   25
CONECT   25   24   27   39   48
CONECT   26   28   44
CONECT   27   25   34
CONECT   28   26   34   35   36
CONECT   29   30   31
CONECT   30   29   32   33   60
CONECT   31   29
CONECT   32   30
CONECT   33   30
CONECT   34   27   28   37   38
CONECT   35   28
CONECT   36   28
CONECT   37   34
CONECT   38   34
CONECT   39   25   40
CONECT   40   39   41   42   43
CONECT   41   40
CONECT   42   40
CONECT   43   40   53   54   55
CONECT   44   26   45   46   47
CONECT   45   44
CONECT   46   44   62
CONECT   47   44   61
CONECT   48   25   49
CONECT   49   48   50   51   52
CONECT   50   49
CONECT   51   49
CONECT   52   49
CONECT   53   43   56
CONECT   54   43
CONECT   55   43
CONECT   56   53   57   58   59
CONECT   57   56
CONECT   58   56   64
CONECT   59   56   63
CONECT   60   30
CONECT   61   47   71   72   73
CONECT   62   46   74   75   76
CONECT   63   59   65   66   67
CONECT   64   58   68   69   70
CONECT   65   63
CONECT   66   63
CONECT   67   63
CONECT   68   64
CONECT   69   64
CONECT   70   64
CONECT   71   61
CONECT   72   61
CONECT   73   61
CONECT   74   62
CONECT   75   62
CONECT   76   62
