# Supplementary material for: Data for quantum-chemical modeling of the mechanisms of ring-opening polymerization of methyl ethylene phosphate
Source: Data Brief. 2019 Aug 29;26:104431. doi: 10.1016/j.dib.2019.104431 (PMC6743007; doi:10.1016/j.dib.2019.104431)
Supplement: Multimedia component 1 [file mmc1.zip › 4_TBD_BDMPEP_transesterification/I-23__sc_BDMPEMP_MeOH.pdb]

TITLE      %Mem=12Gb
REMARK   1 File created by GaussView 5.0.8
HETATM    1  N           0      -3.619   2.824   0.075                       N
HETATM    2  C           0      -2.405   2.268   0.272                       C
HETATM    3  N           0      -2.041   1.805   1.480                       N
HETATM    4  C           0      -2.975   1.703   2.585                       C
HETATM    5  C           0      -3.941   2.877   2.520                       C
HETATM    6  C           0      -4.604   2.921   1.152                       C
HETATM    7  C           0      -3.303   2.425  -2.341                       C
HETATM    8  C           0      -1.813   2.590  -2.082                       C
HETATM    9  N           0      -1.511   2.194  -0.719                       N
HETATM   10  C           0      -4.094   3.160  -1.269                       C
HETATM   11  H           0      -1.165   1.250   1.470                       H
HETATM   12  H           0      -2.399   1.721   3.514                       H
HETATM   13  H           0      -3.523   0.752   2.550                       H
HETATM   14  H           0      -3.394   3.807   2.703                       H
HETATM   15  H           0      -4.711   2.783   3.291                       H
HETATM   16  H           0      -5.334   2.110   1.038                       H
HETATM   17  H           0      -5.140   3.868   1.024                       H
HETATM   18  H           0      -5.148   2.870  -1.322                       H
HETATM   19  H           0      -4.034   4.247  -1.414                       H
HETATM   20  H           0      -3.565   1.364  -2.319                       H
HETATM   21  H           0      -3.570   2.824  -3.324                       H
HETATM   22  H           0      -1.505   3.631  -2.252                       H
HETATM   23  H           0      -1.215   1.957  -2.739                       H
HETATM   24  O           0       0.155   0.510   0.643                       O
HETATM   25  P           0       0.781  -0.677  -0.085                       P
HETATM   26  O           0       0.594   0.129  -1.639                       O
HETATM   27  O           0      -0.153  -1.961  -0.666                       O
HETATM   28  C           0       1.139  -0.415  -2.823                       C
HETATM   29  O           0       1.014  -1.584   1.354                       O
HETATM   30  C           0       1.332  -2.961   1.317                       C
HETATM   31  H           0      -0.669   1.617  -0.513                       H
HETATM   32  H           0       2.016  -3.224   0.498                       H
HETATM   33  H           0       1.815  -3.214   2.268                       H
HETATM   34  C           0      -1.427  -1.704  -1.225                       C
HETATM   35  H           0       2.230  -0.303  -2.851                       H
HETATM   36  H           0       0.710   0.130  -3.673                       H
HETATM   37  H           0      -1.459  -0.729  -1.717                       H
HETATM   38  C           0      -2.483  -1.741  -0.122                       C
HETATM   39  O           0       2.403  -0.747  -0.441                       O
HETATM   40  C           0       3.392  -0.678   0.584                       C
HETATM   41  C           0       4.614  -0.066  -0.080                       C
HETATM   42  H           0       3.061  -0.058   1.419                       H
HETATM   43  H           0       3.637  -1.672   0.971                       H
HETATM   44  H           0       0.899  -1.481  -2.944                       H
HETATM   45  H           0      -1.621  -2.478  -1.976                       H
HETATM   46  H           0       0.430  -3.576   1.204                       H
HETATM   47  O           0      -3.619  -0.953  -0.582                       O
HETATM   48  H           0      -2.806  -2.759   0.110                       H
HETATM   49  H           0      -2.088  -1.273   0.781                       H
HETATM   50  P           0      -5.102  -1.161  -0.059                       P
HETATM   51  O           0      -6.005  -0.069  -0.479                       O
HETATM   52  O           0      -5.571  -2.635  -0.505                       O
HETATM   53  O           0      -4.889  -1.380   1.514                       O
HETATM   54  O           0       5.657  -0.018   0.922                       O
HETATM   55  H           0       4.940  -0.676  -0.927                       H
HETATM   56  H           0       4.402   0.948  -0.426                       H
HETATM   57  P           0       7.173   0.275   0.542                       P
HETATM   58  O           0       8.076   0.323   1.705                       O
HETATM   59  O           0       7.585  -0.815  -0.580                       O
HETATM   60  O           0       7.044   1.594  -0.359                       O
HETATM   61  C           0      -6.166  -2.813  -1.804                       C
HETATM   62  C           0      -6.023  -1.710   2.338                       C
HETATM   63  C           0       8.246   2.228  -0.828                       C
HETATM   64  C           0       8.127  -2.072  -0.140                       C
HETATM   65  H           0       8.484  -2.581  -1.036                       H
HETATM   66  H           0       8.953  -1.910   0.556                       H
HETATM   67  H           0       7.353  -2.677   0.341                       H
HETATM   68  H           0       7.931   3.143  -1.330                       H
HETATM   69  H           0       8.902   2.470   0.012                       H
HETATM   70  H           0       8.765   1.578  -1.538                       H
HETATM   71  H           0      -5.651  -1.759   3.361                       H
HETATM   72  H           0      -6.793  -0.939   2.257                       H
HETATM   73  H           0      -6.430  -2.681   2.046                       H
HETATM   74  H           0      -6.575  -3.823  -1.815                       H
HETATM   75  H           0      -6.961  -2.082  -1.965                       H
HETATM   76  H           0      -5.406  -2.717  -2.585                       H
END
CONECT    1    2    6   10
CONECT    2    1    3    9
CONECT    3    2    4   11
CONECT    4    3    5   12   13
CONECT    5    4    6   14   15
CONECT    6    1    5   16   17
CONECT    7    8   10   20   21
CONECT    8    7    9   22   23
CONECT    9    8    2   31
CONECT   10    7    1   18   19
CONECT   11    3
CONECT   12    4
CONECT   13    4
CONECT   14    5
CONECT   15    5
CONECT   16    6
CONECT   17    6
CONECT   18   10
CONECT   19   10
CONECT   20    7
CONECT   21    7
CONECT   22    8
CONECT   23    8
CONECT   24   25
CONECT   25   24   26   27   29
CONECT   25   39
CONECT   26   25   28
CONECT   27   25   34
CONECT   28   26   35   36   44
CONECT   29   25   30
CONECT   30   29   32   33   46
CONECT   31    9
CONECT   32   30
CONECT   33   30
CONECT   34   27   37   38   45
CONECT   35   28
CONECT   36   28
CONECT   37   34
CONECT   38   34   47   48   49
CONECT   39   25   40
CONECT   40   39   41   42   43
CONECT   41   40   54   55   56
CONECT   42   40
CONECT   43   40
CONECT   44   28
CONECT   45   34
CONECT   46   30
CONECT   47   38   50
CONECT   48   38
CONECT   49   38
CONECT   50   47   51   52   53
CONECT   51   50
CONECT   52   50   61
CONECT   53   50   62
CONECT   54   41   57
CONECT   55   41
CONECT   56   41
CONECT   57   54   58   59   60
CONECT   58   57
CONECT   59   57   64
CONECT   60   57   63
CONECT   61   52   74   75   76
CONECT   62   53   71   72   73
CONECT   63   60   68   69   70
CONECT   64   59   65   66   67
CONECT   65   64
CONECT   66   64
CONECT   67   64
CONECT   68   63
CONECT   69   63
CONECT   70   63
CONECT   71   62
CONECT   72   62
CONECT   73   62
CONECT   74   61
CONECT   75   61
CONECT   76   61
