# Supplementary material for: Data for quantum-chemical modeling of the mechanisms of ring-opening polymerization of methyl ethylene phosphate
Source: Data Brief. 2019 Aug 29;26:104431. doi: 10.1016/j.dib.2019.104431 (PMC6743007; doi:10.1016/j.dib.2019.104431)
Supplement: Multimedia component 1 [file mmc1.zip › 4_TBD_BDMPEP_transesterification/I-2__br_BDMPEMP_DMPE.pdb]

TITLE      I-2__br_BDMPEMP_DMPE
REMARK   1 File created by GaussView 5.0.8
HETATM    1  O           0       0.096   1.265   0.636                       O
HETATM    2  P           0       0.007   0.942  -0.849                       P
HETATM    3  O           0      -0.728  -0.380  -1.490                       O
HETATM    4  O           0       0.450   2.150  -1.886                       O
HETATM    5  C           0      -0.225  -1.722  -1.512                       C
HETATM    6  C           0       0.704   1.831  -3.250                       C
HETATM    7  C           0      -0.277  -2.335  -0.123                       C
HETATM    8  H           0      -0.904  -2.267  -2.172                       H
HETATM    9  H           0      -0.218   1.525  -3.757                       H
HETATM   10  H           0       1.087   2.740  -3.719                       H
HETATM   11  O           0       1.524   0.152  -1.016                       O
HETATM   12  C           0       2.656   0.760  -0.428                       C
HETATM   13  H           0       2.487   0.950   0.637                       H
HETATM   14  H           0       2.892   1.716  -0.914                       H
HETATM   15  C           0       3.814  -0.205  -0.606                       C
HETATM   16  N           0      -1.049   5.857   1.398                       N
HETATM   17  C           0      -1.059   4.579   0.937                       C
HETATM   18  N           0      -0.627   3.575   1.701                       N
HETATM   19  C           0      -0.102   3.784   3.039                       C
HETATM   20  C           0       0.567   5.147   3.124                       C
HETATM   21  C           0      -0.416   6.213   2.667                       C
HETATM   22  C           0      -2.549   6.489  -0.465                       C
HETATM   23  C           0      -1.890   5.348  -1.225                       C
HETATM   24  N           0      -1.525   4.306  -0.287                       N
HETATM   25  C           0      -1.611   6.968   0.632                       C
HETATM   26  H           0       0.608   2.979   3.239                       H
HETATM   27  H           0      -0.905   3.705   3.784                       H
HETATM   28  H           0       1.455   5.158   2.485                       H
HETATM   29  H           0       0.886   5.362   4.148                       H
HETATM   30  H           0      -1.193   6.374   3.428                       H
HETATM   31  H           0       0.100   7.170   2.524                       H
HETATM   32  H           0      -2.145   7.622   1.330                       H
HETATM   33  H           0      -0.789   7.557   0.200                       H
HETATM   34  H           0      -3.489   6.137  -0.028                       H
HETATM   35  H           0      -2.779   7.323  -1.133                       H
HETATM   36  H           0      -1.009   5.707  -1.774                       H
HETATM   37  H           0      -2.574   4.912  -1.956                       H
HETATM   38  O           0      -1.665   1.703  -1.026                       O
HETATM   39  C           0      -2.741   1.097  -0.339                       C
HETATM   40  H           0      -2.397   0.356   0.392                       H
HETATM   41  H           0      -3.299   1.866   0.217                       H
HETATM   42  H           0      -1.521   3.303  -0.610                       H
HETATM   43  H           0      -0.432   2.636   1.239                       H
HETATM   44  H           0       1.450   1.034  -3.337                       H
HETATM   45  H           0       0.786  -1.761  -1.915                       H
HETATM   46  C           0      -3.676   0.438  -1.341                       C
HETATM   47  O           0      -4.848  -0.062  -0.637                       O
HETATM   48  H           0      -3.158  -0.367  -1.862                       H
HETATM   49  H           0      -4.043   1.164  -2.070                       H
HETATM   50  O           0       0.126  -3.715  -0.288                       O
HETATM   51  H           0      -1.294  -2.295   0.273                       H
HETATM   52  H           0       0.413  -1.826   0.554                       H
HETATM   53  P           0       0.189  -4.727   0.938                       P
HETATM   54  O           0       0.516  -6.107   0.533                       O
HETATM   55  O           0      -1.189  -4.566   1.757                       O
HETATM   56  O           0       1.208  -3.991   1.933                       O
HETATM   57  O           0       4.981   0.426  -0.022                       O
HETATM   58  H           0       3.998  -0.407  -1.666                       H
HETATM   59  H           0       3.619  -1.148  -0.090                       H
HETATM   60  P           0       6.435  -0.203  -0.153                       P
HETATM   61  O           0       7.478   0.581   0.534                       O
HETATM   62  O           0       6.703  -0.429  -1.731                       O
HETATM   63  O           0       6.193  -1.711   0.327                       O
HETATM   64  P           0      -5.138  -1.624  -0.569                       P
HETATM   65  O           0      -6.293  -1.708   0.540                       O
HETATM   66  O           0      -5.958  -1.889  -1.917                       O
HETATM   67  O           0      -3.975  -2.515  -0.344                       O
HETATM   68  C           0      -5.918  -1.669   1.927                       C
HETATM   69  C           0      -6.220  -3.246  -2.313                       C
HETATM   70  H           0      -6.814  -1.924   2.493                       H
HETATM   71  H           0      -5.127  -2.393   2.134                       H
HETATM   72  H           0      -5.586  -0.663   2.200                       H
HETATM   73  H           0      -6.617  -3.195  -3.327                       H
HETATM   74  H           0      -5.300  -3.835  -2.301                       H
HETATM   75  H           0      -6.964  -3.697  -1.650                       H
HETATM   76  C           0      -2.361  -5.266   1.293                       C
HETATM   77  C           0       1.599  -4.664   3.139                       C
HETATM   78  H           0       2.370  -4.044   3.598                       H
HETATM   79  H           0       2.004  -5.653   2.910                       H
HETATM   80  H           0       0.746  -4.754   3.817                       H
HETATM   81  H           0      -3.017  -5.370   2.158                       H
HETATM   82  H           0      -2.091  -6.255   0.915                       H
HETATM   83  H           0      -2.861  -4.675   0.522                       H
HETATM   84  C           0       7.316  -2.605   0.398                       C
HETATM   85  C           0       7.313   0.635  -2.481                       C
HETATM   86  H           0       6.932  -3.543   0.800                       H
HETATM   87  H           0       8.084  -2.200   1.062                       H
HETATM   88  H           0       7.731  -2.775  -0.599                       H
HETATM   89  H           0       7.587   0.210  -3.447                       H
HETATM   90  H           0       8.202   1.007  -1.967                       H
HETATM   91  H           0       6.603   1.454  -2.629                       H
END
CONECT    1    2
CONECT    2    1    3    4   11
CONECT    3    2    5
CONECT    4    2    6
CONECT    5    3    7    8   45
CONECT    6    4    9   10   44
CONECT    7    5   50   51   52
CONECT    8    5
CONECT    9    6
CONECT   10    6
CONECT   11    2   12
CONECT   12   11   13   14   15
CONECT   13   12
CONECT   14   12
CONECT   15   12   57   58   59
CONECT   16   17   21   25
CONECT   17   16   18   24
CONECT   18   17   19
CONECT   19   18   20   26   27
CONECT   20   19   21   28   29
CONECT   21   16   20   30   31
CONECT   22   23   25   34   35
CONECT   23   22   24   36   37
CONECT   24   23   17   42
CONECT   25   16   22   32   33
CONECT   26   19
CONECT   27   19
CONECT   28   20
CONECT   29   20
CONECT   30   21
CONECT   31   21
CONECT   32   25
CONECT   33   25
CONECT   34   22
CONECT   35   22
CONECT   36   23
CONECT   37   23
CONECT   38   39
CONECT   39   38   40   41   46
CONECT   40   39
CONECT   41   39
CONECT   42   24
CONECT   44    6
CONECT   45    5
CONECT   46   39   47   48   49
CONECT   47   46   64
CONECT   48   46
CONECT   49   46
CONECT   50    7   53
CONECT   51    7
CONECT   52    7
CONECT   53   50   54   55   56
CONECT   54   53
CONECT   55   53   76
CONECT   56   53   77
CONECT   57   15   60
CONECT   58   15
CONECT   59   15
CONECT   60   57   61   62   63
CONECT   61   60
CONECT   62   60   85
CONECT   63   60   84
CONECT   64   47   65   66   67
CONECT   65   64   68
CONECT   66   64   69
CONECT   67   64
CONECT   68   65   70   71   72
CONECT   69   66   73   74   75
CONECT   70   68
CONECT   71   68
CONECT   72   68
CONECT   73   69
CONECT   74   69
CONECT   75   69
CONECT   76   55   81   82   83
CONECT   77   56   78   79   80
CONECT   78   77
CONECT   79   77
CONECT   80   77
CONECT   81   76
CONECT   82   76
CONECT   83   76
CONECT   84   63   86   87   88
CONECT   85   62   89   90   91
CONECT   86   84
CONECT   87   84
CONECT   88   84
CONECT   89   85
CONECT   90   85
CONECT   91   85
