# Supplementary material for: Data for quantum-chemical modeling of the mechanisms of ring-opening polymerization of methyl ethylene phosphate
Source: Data Brief. 2019 Aug 29;26:104431. doi: 10.1016/j.dib.2019.104431 (PMC6743007; doi:10.1016/j.dib.2019.104431)
Supplement: Multimedia component 1 [file mmc1.zip › 4_TBD_BDMPEP_transesterification/I-2__sc_BDMPEMP_DMPE.pdb]

TITLE      %Mem=12Gb
REMARK   1 File created by GaussView 5.0.8
HETATM    1  N           0      -0.738   4.729  -2.655                       N
HETATM    2  C           0      -0.447   3.450  -2.310                       C
HETATM    3  N           0       0.453   2.738  -2.985                       N
HETATM    4  C           0       1.158   3.271  -4.136                       C
HETATM    5  C           0       0.278   4.280  -4.859                       C
HETATM    6  C           0      -0.195   5.335  -3.870                       C
HETATM    7  C           0      -1.822   5.021  -0.453                       C
HETATM    8  C           0      -2.120   3.531  -0.531                       C
HETATM    9  N           0      -1.059   2.872  -1.268                       N
HETATM   10  C           0      -1.627   5.571  -1.857                       C
HETATM   11  H           0       0.438   1.681  -2.821                       H
HETATM   12  H           0       1.410   2.429  -4.785                       H
HETATM   13  H           0       2.102   3.739  -3.826                       H
HETATM   14  H           0      -0.584   3.765  -5.296                       H
HETATM   15  H           0       0.827   4.766  -5.671                       H
HETATM   16  H           0       0.630   6.010  -3.603                       H
HETATM   17  H           0      -0.984   5.949  -4.318                       H
HETATM   18  H           0      -1.191   6.575  -1.814                       H
HETATM   19  H           0      -2.595   5.660  -2.371                       H
HETATM   20  H           0      -0.917   5.178   0.142                       H
HETATM   21  H           0      -2.642   5.557   0.034                       H
HETATM   22  H           0      -3.094   3.357  -1.009                       H
HETATM   23  H           0      -2.165   3.088   0.466                       H
HETATM   24  O           0       0.252   0.146  -2.738                       O
HETATM   25  P           0      -0.129  -0.849  -1.649                       P
HETATM   26  O           0      -0.433  -2.205  -2.601                       O
HETATM   27  C           0       0.509  -2.585  -3.584                       C
HETATM   28  O           0       0.005   0.488  -0.382                       O
HETATM   29  C           0      -0.319   0.235   0.969                       C
HETATM   30  H           0      -0.712   1.929  -0.971                       H
HETATM   31  H           0      -1.402   0.295   1.144                       H
HETATM   32  H           0      -0.001  -0.768   1.282                       H
HETATM   33  C           0       0.392   1.281   1.815                       C
HETATM   34  H           0       1.429  -2.971  -3.125                       H
HETATM   35  H           0       0.755  -1.745  -4.242                       H
HETATM   36  O           0       1.101  -1.664  -0.889                       O
HETATM   37  C           0       2.279  -0.993  -0.461                       C
HETATM   38  H           0       2.434  -0.059  -1.007                       H
HETATM   39  H           0       2.230  -0.765   0.609                       H
HETATM   40  C           0       3.429  -1.954  -0.714                       C
HETATM   41  O           0       0.016   1.052   3.194                       O
HETATM   42  H           0       0.090   2.291   1.524                       H
HETATM   43  H           0       1.478   1.201   1.714                       H
HETATM   44  O           0      -1.635  -1.020  -0.994                       O
HETATM   45  C           0      -2.607  -1.998  -1.367                       C
HETATM   46  C           0      -3.807  -1.710  -0.480                       C
HETATM   47  H           0      -2.236  -3.010  -1.194                       H
HETATM   48  H           0      -2.877  -1.905  -2.421                       H
HETATM   49  O           0       4.612  -1.343  -0.149                       O
HETATM   50  H           0       3.578  -2.113  -1.785                       H
HETATM   51  H           0       3.241  -2.916  -0.229                       H
HETATM   52  P           0       6.020  -2.086  -0.142                       P
HETATM   53  O           0       7.093  -1.301   0.495                       O
HETATM   54  O           0       6.194  -2.479  -1.684                       O
HETATM   55  O           0       5.770  -3.540   0.515                       O
HETATM   56  H           0       0.053  -3.387  -4.173                       H
HETATM   57  O           0      -4.832  -2.663  -0.840                       O
HETATM   58  H           0      -3.545  -1.823   0.576                       H
HETATM   59  H           0      -4.186  -0.699  -0.650                       H
HETATM   60  P           0      -6.108  -2.905   0.080                       P
HETATM   61  O           0      -7.046  -3.904  -0.462                       O
HETATM   62  O           0      -5.552  -3.233   1.560                       O
HETATM   63  O           0      -6.652  -1.411   0.292                       O
HETATM   64  P           0       0.545   1.977   4.375                       P
HETATM   65  O           0       0.090   1.549   5.710                       O
HETATM   66  O           0       0.099   3.439   3.879                       O
HETATM   67  O           0       2.145   2.083   4.205                       O
HETATM   68  C           0       2.979   1.121   4.876                       C
HETATM   69  C           0       0.339   4.551   4.758                       C
HETATM   70  H           0      -0.118   5.420   4.285                       H
HETATM   71  H           0       1.414   4.718   4.874                       H
HETATM   72  H           0      -0.122   4.373   5.733                       H
HETATM   73  H           0       2.887   0.139   4.403                       H
HETATM   74  H           0       4.003   1.480   4.772                       H
HETATM   75  H           0       2.706   1.050   5.931                       H
HETATM   76  C           0       5.929  -3.692   1.936                       C
HETATM   77  C           0       7.407  -3.129  -2.101                       C
HETATM   78  C           0      -5.296  -4.605   1.910                       C
HETATM   79  C           0      -7.869  -1.224   1.034                       C
HETATM   80  H           0      -5.104  -4.614   2.983                       H
HETATM   81  H           0      -6.162  -5.228   1.675                       H
HETATM   82  H           0      -4.417  -4.979   1.378                       H
HETATM   83  H           0      -8.099  -0.161   0.978                       H
HETATM   84  H           0      -8.680  -1.805   0.588                       H
HETATM   85  H           0      -7.725  -1.516   2.078                       H
HETATM   86  H           0       5.925  -4.765   2.131                       H
HETATM   87  H           0       6.872  -3.251   2.266                       H
HETATM   88  H           0       5.096  -3.222   2.467                       H
HETATM   89  H           0       7.351  -3.208  -3.187                       H
HETATM   90  H           0       8.277  -2.533  -1.815                       H
HETATM   91  H           0       7.471  -4.128  -1.662                       H
END
CONECT    1    2    6   10
CONECT    2    1    3    9
CONECT    3    2    4
CONECT    4    3    5   12   13
CONECT    5    4    6   14   15
CONECT    6    5    1   16   17
CONECT    7    8   10   20   21
CONECT    8    7    9   22   23
CONECT    9    2    8   30
CONECT   10    1    7   18   19
CONECT   12    4
CONECT   13    4
CONECT   14    5
CONECT   15    5
CONECT   16    6
CONECT   17    6
CONECT   18   10
CONECT   19   10
CONECT   20    7
CONECT   21    7
CONECT   22    8
CONECT   23    8
CONECT   24   25
CONECT   25   24   26   36   44
CONECT   26   25   27
CONECT   27   26   34   35   56
CONECT   28   29
CONECT   29   28   31   32   33
CONECT   30    9
CONECT   31   29
CONECT   32   29
CONECT   33   29   41   42   43
CONECT   34   27
CONECT   35   27
CONECT   36   25   37
CONECT   37   36   38   39   40
CONECT   38   37
CONECT   39   37
CONECT   40   37   49   50   51
CONECT   41   33   64
CONECT   42   33
CONECT   43   33
CONECT   44   25   45
CONECT   45   44   46   47   48
CONECT   46   45   57   58   59
CONECT   47   45
CONECT   48   45
CONECT   49   40   52
CONECT   50   40
CONECT   51   40
CONECT   52   49   53   54   55
CONECT   53   52
CONECT   54   52   77
CONECT   55   52   76
CONECT   56   27
CONECT   57   46   60
CONECT   58   46
CONECT   59   46
CONECT   60   57   61   62   63
CONECT   61   60
CONECT   62   60   78
CONECT   63   60   79
CONECT   64   41   65   66   67
CONECT   65   64
CONECT   66   64   69
CONECT   67   64   68
CONECT   68   67   73   74   75
CONECT   69   66   70   71   72
CONECT   70   69
CONECT   71   69
CONECT   72   69
CONECT   73   68
CONECT   74   68
CONECT   75   68
CONECT   76   55   86   87   88
CONECT   77   54   89   90   91
CONECT   78   62   80   81   82
CONECT   79   63   83   84   85
CONECT   80   78
CONECT   81   78
CONECT   82   78
CONECT   83   79
CONECT   84   79
CONECT   85   79
CONECT   86   76
CONECT   87   76
CONECT   88   76
CONECT   89   77
CONECT   90   77
CONECT   91   77
