# Supplementary material for: Data for quantum-chemical modeling of the mechanisms of ring-opening polymerization of methyl ethylene phosphate
Source: Data Brief. 2019 Aug 29;26:104431. doi: 10.1016/j.dib.2019.104431 (PMC6743007; doi:10.1016/j.dib.2019.104431)
Supplement: Multimedia component 1 [file mmc1.zip › 4_TBD_BDMPEP_transesterification/I-2__sc_BDMPEMP_MeOH.pdb]

TITLE      %Mem=12Gb
REMARK   1 File created by GaussView 5.0.8
HETATM    1  N           0       0.096   5.243  -0.068                       N
HETATM    2  C           0       0.016   3.891   0.051                       C
HETATM    3  N           0      -0.046   3.312   1.246                       N
HETATM    4  C           0      -0.088   4.066   2.484                       C
HETATM    5  C           0       0.706   5.352   2.322                       C
HETATM    6  C           0       0.196   6.109   1.106                       C
HETATM    7  C           0      -0.514   5.021  -2.448                       C
HETATM    8  C           0       0.140   3.650  -2.380                       C
HETATM    9  N           0      -0.002   3.114  -1.040                       N
HETATM   10  C           0       0.075   5.912  -1.366                       C
HETATM   11  H           0      -0.098   2.244   1.280                       H
HETATM   12  H           0       0.333   3.434   3.269                       H
HETATM   13  H           0      -1.127   4.289   2.766                       H
HETATM   14  H           0       1.767   5.113   2.195                       H
HETATM   15  H           0       0.609   5.984   3.209                       H
HETATM   16  H           0      -0.786   6.556   1.314                       H
HETATM   17  H           0       0.879   6.930   0.856                       H
HETATM   18  H           0      -0.522   6.825  -1.262                       H
HETATM   19  H           0       1.095   6.221  -1.635                       H
HETATM   20  H           0      -1.594   4.917  -2.300                       H
HETATM   21  H           0      -0.350   5.481  -3.426                       H
HETATM   22  H           0       1.199   3.717  -2.668                       H
HETATM   23  H           0      -0.342   2.955  -3.071                       H
HETATM   24  O           0      -0.177   0.727   1.420                       O
HETATM   25  P           0      -0.038  -0.542   0.605                       P
HETATM   26  O           0       0.121  -1.579   1.940                       O
HETATM   27  C           0      -0.072  -2.976   1.833                       C
HETATM   28  O           0      -0.168   0.385  -0.962                       O
HETATM   29  C           0       0.117  -0.246  -2.196                       C
HETATM   30  H           0      -0.049   2.071  -0.919                       H
HETATM   31  H           0       1.190  -0.213  -2.427                       H
HETATM   32  H           0      -0.195  -1.298  -2.199                       H
HETATM   33  H           0       0.334  -3.399   0.903                       H
HETATM   34  H           0      -1.136  -3.233   1.881                       H
HETATM   35  O           0      -1.375  -1.411   0.127                       O
HETATM   36  C           0      -2.505  -0.775  -0.458                       C
HETATM   37  H           0      -2.569   0.276  -0.168                       H
HETATM   38  H           0      -2.466  -0.829  -1.551                       H
HETATM   39  C           0      -3.718  -1.530   0.057                       C
HETATM   40  O           0       1.429  -1.029  -0.019                       O
HETATM   41  C           0       2.512  -1.411   0.826                       C
HETATM   42  C           0       3.761  -1.206  -0.016                       C
HETATM   43  H           0       2.437  -2.459   1.130                       H
HETATM   44  H           0       2.555  -0.796   1.728                       H
HETATM   45  O           0      -4.873  -0.942  -0.587                       O
HETATM   46  H           0      -3.808  -1.423   1.140                       H
HETATM   47  H           0      -3.655  -2.591  -0.199                       H
HETATM   48  P           0      -6.349  -1.477  -0.327                       P
HETATM   49  O           0      -7.382  -0.735  -1.073                       O
HETATM   50  O           0      -6.430  -1.465   1.272                       O
HETATM   51  O           0      -6.325  -3.066  -0.618                       O
HETATM   52  O           0       4.890  -1.593   0.800                       O
HETATM   53  H           0       3.871  -0.158  -0.301                       H
HETATM   54  H           0       3.722  -1.823  -0.919                       H
HETATM   55  P           0       6.326  -1.866   0.172                       P
HETATM   56  O           0       7.356  -2.197   1.174                       O
HETATM   57  O           0       6.554  -0.557  -0.726                       O
HETATM   58  O           0       6.123  -2.984  -0.976                       O
HETATM   59  H           0       0.444  -3.442   2.680                       H
HETATM   60  H           0      -0.436   0.272  -2.992                       H
HETATM   61  C           0      -6.630  -3.527  -1.945                       C
HETATM   62  C           0      -7.669  -1.825   1.905                       C
HETATM   63  C           0       6.227  -4.370  -0.607                       C
HETATM   64  C           0       7.816  -0.396  -1.393                       C
HETATM   65  H           0      -5.807  -3.298  -2.629                       H
HETATM   66  H           0      -6.752  -4.609  -1.872                       H
HETATM   67  H           0      -7.551  -3.067  -2.309                       H
HETATM   68  H           0      -7.529  -1.649   2.971                       H
HETATM   69  H           0      -8.484  -1.202   1.528                       H
HETATM   70  H           0      -7.890  -2.882   1.731                       H
HETATM   71  H           0       6.255  -4.933  -1.541                       H
HETATM   72  H           0       7.139  -4.546  -0.032                       H
HETATM   73  H           0       5.356  -4.677  -0.021                       H
HETATM   74  H           0       7.791   0.588  -1.860                       H
HETATM   75  H           0       8.637  -0.446  -0.673                       H
HETATM   76  H           0       7.941  -1.165  -2.161                       H
END
CONECT    1    2    6   10
CONECT    2    1    3    9
CONECT    3    2    4
CONECT    4    3    5   12   13
CONECT    5    4    6   14   15
CONECT    6    1    5   16   17
CONECT    7    8   10   20   21
CONECT    8    7    9   22   23
CONECT    9    8    2   30
CONECT   10    7    1   18   19
CONECT   12    4
CONECT   13    4
CONECT   14    5
CONECT   15    5
CONECT   16    6
CONECT   17    6
CONECT   18   10
CONECT   19   10
CONECT   20    7
CONECT   21    7
CONECT   22    8
CONECT   23    8
CONECT   24   25
CONECT   25   24   26   35   40
CONECT   26   25   27
CONECT   27   26   33   34   59
CONECT   28   29
CONECT   29   28   31   32   60
CONECT   30    9
CONECT   31   29
CONECT   32   29
CONECT   33   27
CONECT   34   27
CONECT   35   25   36
CONECT   36   35   37   38   39
CONECT   37   36
CONECT   38   36
CONECT   39   36   45   46   47
CONECT   40   25   41
CONECT   41   40   42   43   44
CONECT   42   41   52   53   54
CONECT   43   41
CONECT   44   41
CONECT   45   39   48
CONECT   46   39
CONECT   47   39
CONECT   48   45   49   50   51
CONECT   49   48
CONECT   50   48   62
CONECT   51   48   61
CONECT   52   42   55
CONECT   53   42
CONECT   54   42
CONECT   55   52   56   57   58
CONECT   56   55
CONECT   57   55   64
CONECT   58   55   63
CONECT   59   27
CONECT   60   29
CONECT   61   51   65   66   67
CONECT   62   50   68   69   70
CONECT   63   58   71   72   73
CONECT   64   57   74   75   76
CONECT   65   61
CONECT   66   61
CONECT   67   61
CONECT   68   62
CONECT   69   62
CONECT   70   62
CONECT   71   63
CONECT   72   63
CONECT   73   63
CONECT   74   64
CONECT   75   64
CONECT   76   64
