# Supplementary material for: Data for quantum-chemical modeling of the mechanisms of ring-opening polymerization of methyl ethylene phosphate
Source: Data Brief. 2019 Aug 29;26:104431. doi: 10.1016/j.dib.2019.104431 (PMC6743007; doi:10.1016/j.dib.2019.104431)
Supplement: Multimedia component 1 [file mmc1.zip › 4_TBD_BDMPEP_transesterification/I-3__sc_BDMPEMP_DMPE.pdb]

TITLE      %Mem=12Gb
REMARK   1 File created by GaussView 5.0.8
HETATM    1  N           0       1.933   4.396   1.145                       N
HETATM    2  C           0       1.851   3.048   1.122                       C
HETATM    3  N           0       1.466   2.357   2.202                       N
HETATM    4  C           0       1.013   3.025   3.410                       C
HETATM    5  C           0       0.360   4.352   3.051                       C
HETATM    6  C           0       1.329   5.180   2.225                       C
HETATM    7  C           0       3.191   4.322  -0.975                       C
HETATM    8  C           0       2.489   3.000  -1.243                       C
HETATM    9  N           0       2.188   2.355   0.024                       N
HETATM   10  C           0       2.340   5.159  -0.035                       C
HETATM   11  H           0       1.090   1.387   2.012                       H
HETATM   12  H           0       0.308   2.355   3.906                       H
HETATM   13  H           0       1.856   3.185   4.095                       H
HETATM   14  H           0      -0.547   4.165   2.469                       H
HETATM   15  H           0       0.083   4.908   3.952                       H
HETATM   16  H           0       2.127   5.593   2.857                       H
HETATM   17  H           0       0.803   6.021   1.761                       H
HETATM   18  H           0       2.905   6.031   0.313                       H
HETATM   19  H           0       1.439   5.519  -0.545                       H
HETATM   20  H           0       4.174   4.132  -0.530                       H
HETATM   21  H           0       3.344   4.871  -1.908                       H
HETATM   22  H           0       1.573   3.168  -1.825                       H
HETATM   23  H           0       3.127   2.326  -1.820                       H
HETATM   24  O           0       0.174   0.110   1.662                       O
HETATM   25  P           0       0.222  -0.848   0.488                       P
HETATM   26  O           0       1.941  -0.400   0.138                       O
HETATM   27  O           0       4.739  -2.279  -1.215                       O
HETATM   28  C           0       2.696  -1.073  -0.853                       C
HETATM   29  O           0      -1.438  -1.337   0.701                       O
HETATM   30  C           0      -1.975  -2.436  -0.005                       C
HETATM   31  H           0       2.106   1.313   0.069                       H
HETATM   32  C           0      -3.474  -2.401   0.240                       C
HETATM   33  H           0      -1.573  -3.393   0.354                       H
HETATM   34  H           0      -1.771  -2.394  -1.084                       H
HETATM   35  C           0       3.887  -1.730  -0.176                       C
HETATM   36  H           0       2.109  -1.828  -1.383                       H
HETATM   37  H           0       3.056  -0.356  -1.605                       H
HETATM   38  H           0       3.556  -2.537   0.481                       H
HETATM   39  H           0       4.448  -0.994   0.408                       H
HETATM   40  O           0      -0.061  -0.363  -1.078                       O
HETATM   41  C           0      -1.234   0.345  -1.465                       C
HETATM   42  H           0      -1.067   0.621  -2.511                       H
HETATM   43  C           0      -1.413   1.619  -0.647                       C
HETATM   44  H           0      -2.130  -0.277  -1.409                       H
HETATM   45  O           0      -4.059  -3.524  -0.462                       O
HETATM   46  H           0      -3.684  -2.480   1.311                       H
HETATM   47  H           0      -3.916  -1.475  -0.138                       H
HETATM   48  P           0       6.172  -2.883  -0.896                       P
HETATM   49  O           0       6.879  -3.398  -2.083                       O
HETATM   50  O           0       6.984  -1.742  -0.085                       O
HETATM   51  O           0       5.852  -3.916   0.286                       O
HETATM   52  O           0       0.732  -2.417   0.564                       O
HETATM   53  C           0       0.645  -3.058   1.837                       C
HETATM   54  H           0       1.417  -2.673   2.513                       H
HETATM   55  H           0      -0.337  -2.907   2.298                       H
HETATM   56  O           0      -2.229   2.528  -1.438                       O
HETATM   57  H           0      -1.904   1.421   0.308                       H
HETATM   58  H           0      -0.442   2.082  -0.467                       H
HETATM   59  P           0      -5.576  -3.948  -0.250                       P
HETATM   60  O           0      -5.990  -5.099  -1.074                       O
HETATM   61  O           0      -5.782  -4.154   1.339                       O
HETATM   62  O           0      -6.348  -2.561  -0.472                       O
HETATM   63  H           0       0.813  -4.123   1.662                       H
HETATM   64  P           0      -2.346   4.050  -0.986                       P
HETATM   65  O           0      -2.941   4.759  -2.287                       O
HETATM   66  O           0      -1.125   4.720  -0.487                       O
HETATM   67  O           0      -3.556   3.978   0.075                       O
HETATM   68  C           0      -3.848   5.139   0.870                       C
HETATM   69  H           0      -4.604   4.832   1.592                       H
HETATM   70  H           0      -4.244   5.945   0.244                       H
HETATM   71  H           0      -2.952   5.485   1.390                       H
HETATM   72  C           0      -4.082   4.213  -2.971                       C
HETATM   73  H           0      -4.338   4.929  -3.752                       H
HETATM   74  H           0      -4.925   4.094  -2.285                       H
HETATM   75  H           0      -3.828   3.249  -3.418                       H
HETATM   76  C           0       7.773  -0.807  -0.837                       C
HETATM   77  C           0       6.916  -4.747   0.779                       C
HETATM   78  H           0       8.361  -0.246  -0.110                       H
HETATM   79  H           0       8.433  -1.331  -1.532                       H
HETATM   80  H           0       7.128  -0.119  -1.393                       H
HETATM   81  H           0       6.461  -5.434   1.493                       H
HETATM   82  H           0       7.372  -5.309  -0.040                       H
HETATM   83  H           0       7.671  -4.137   1.284                       H
HETATM   84  C           0      -7.785  -2.567  -0.462                       C
HETATM   85  C           0      -5.523  -5.452   1.900                       C
HETATM   86  H           0      -8.096  -1.555  -0.723                       H
HETATM   87  H           0      -8.169  -3.276  -1.199                       H
HETATM   88  H           0      -8.158  -2.820   0.534                       H
HETATM   89  H           0      -5.903  -5.425   2.922                       H
HETATM   90  H           0      -6.036  -6.227   1.327                       H
HETATM   91  H           0      -4.448  -5.655   1.916                       H
END
CONECT    1    2    6   10
CONECT    2    1    3    9
CONECT    3    2    4   11
CONECT    4    3    5   12   13
CONECT    5    4    6   14   15
CONECT    6    5    1   16   17
CONECT    7    8   10   20   21
CONECT    8    7    9   22   23
CONECT    9    8    2   31
CONECT   10    7    1   18   19
CONECT   11    3
CONECT   12    4
CONECT   13    4
CONECT   14    5
CONECT   15    5
CONECT   16    6
CONECT   17    6
CONECT   18   10
CONECT   19   10
CONECT   20    7
CONECT   21    7
CONECT   22    8
CONECT   23    8
CONECT   24   25
CONECT   25   24   26   29   40
CONECT   25   52
CONECT   26   25   28
CONECT   27   35   48
CONECT   28   26   35   36   37
CONECT   29   25   30
CONECT   30   29   32   33   34
CONECT   31    9
CONECT   32   30   45   46   47
CONECT   33   30
CONECT   34   30
CONECT   35   27   28   38   39
CONECT   36   28
CONECT   37   28
CONECT   38   35
CONECT   39   35
CONECT   40   25   41
CONECT   41   40   42   43   44
CONECT   42   41
CONECT   43   41   56   57   58
CONECT   44   41
CONECT   45   32   59
CONECT   46   32
CONECT   47   32
CONECT   48   27   49   50   51
CONECT   49   48
CONECT   50   48   76
CONECT   51   48   77
CONECT   52   25   53
CONECT   53   52   54   55   63
CONECT   54   53
CONECT   55   53
CONECT   56   43   64
CONECT   57   43
CONECT   58   43
CONECT   59   45   60   61   62
CONECT   60   59
CONECT   61   59   85
CONECT   62   59   84
CONECT   63   53
CONECT   64   56   65   66   67
CONECT   65   64   72
CONECT   66   64
CONECT   67   64   68
CONECT   68   67   69   70   71
CONECT   69   68
CONECT   70   68
CONECT   71   68
CONECT   72   65   73   74   75
CONECT   73   72
CONECT   74   72
CONECT   75   72
CONECT   76   50   78   79   80
CONECT   77   51   81   82   83
CONECT   78   76
CONECT   79   76
CONECT   80   76
CONECT   81   77
CONECT   82   77
CONECT   83   77
CONECT   84   62   86   87   88
CONECT   85   61   89   90   91
CONECT   86   84
CONECT   87   84
CONECT   88   84
CONECT   89   85
CONECT   90   85
CONECT   91   85
