# Supplementary material for: Data for quantum-chemical modeling of the mechanisms of ring-opening polymerization of methyl ethylene phosphate
Source: Data Brief. 2019 Aug 29;26:104431. doi: 10.1016/j.dib.2019.104431 (PMC6743007; doi:10.1016/j.dib.2019.104431)
Supplement: Multimedia component 1 [file mmc1.zip › 4_TBD_BDMPEP_transesterification/I-4__sc_BDMPEMP_MeOH.pdb]

TITLE      %Mem=12Gb
REMARK   1 File created by GaussView 5.0.8
HETATM    1  N           0       1.545   4.360   0.074                       N
HETATM    2  C           0       1.560   3.006   0.332                       C
HETATM    3  N           0       0.542   2.265  -0.196                       N
HETATM    4  C           0      -0.515   2.806  -1.022                       C
HETATM    5  C           0      -0.831   4.224  -0.573                       C
HETATM    6  C           0       0.450   5.040  -0.605                       C
HETATM    7  C           0       3.922   4.362   0.721                       C
HETATM    8  C           0       3.495   3.235   1.654                       C
HETATM    9  N           0       2.477   2.403   1.042                       N
HETATM   10  C           0       2.701   5.198   0.374                       C
HETATM   11  H           0       0.437   1.311   0.137                       H
HETATM   12  H           0      -1.380   2.149  -0.922                       H
HETATM   13  H           0      -0.227   2.810  -2.085                       H
HETATM   14  H           0      -1.239   4.203   0.444                       H
HETATM   15  H           0      -1.575   4.688  -1.228                       H
HETATM   16  H           0       0.732   5.254  -1.648                       H
HETATM   17  H           0       0.296   6.010  -0.113                       H
HETATM   18  H           0       2.905   5.832  -0.499                       H
HETATM   19  H           0       2.452   5.872   1.207                       H
HETATM   20  H           0       4.352   3.929  -0.189                       H
HETATM   21  H           0       4.683   5.003   1.179                       H
HETATM   22  H           0       3.136   3.663   2.605                       H
HETATM   23  H           0       4.351   2.601   1.907                       H
HETATM   24  O           0      -0.911  -0.308   0.154                       O
HETATM   25  P           0      -1.446  -1.505   0.848                       P
HETATM   26  O           0       2.616  -0.257   1.537                       O
HETATM   27  O           0      -0.816  -2.900   0.401                       O
HETATM   28  C           0       3.132  -0.888   0.389                       C
HETATM   29  O           0      -3.018  -1.744   0.625                       O
HETATM   30  C           0      -3.915  -0.621   0.657                       C
HETATM   31  H           0       2.558   0.734   1.360                       H
HETATM   32  H           0      -3.988  -0.230   1.676                       H
HETATM   33  H           0      -3.554   0.168  -0.007                       H
HETATM   34  C           0      -0.502  -3.130  -0.985                       C
HETATM   35  C           0       4.649  -0.985   0.481                       C
HETATM   36  H           0       2.854  -0.359  -0.533                       H
HETATM   37  H           0       0.110  -4.030  -1.012                       H
HETATM   38  O           0      -1.333  -1.551   2.428                       O
HETATM   39  C           0      -0.033  -1.506   3.075                       C
HETATM   40  H           0       0.322  -2.530   3.203                       H
HETATM   41  H           0       0.693  -0.926   2.501                       H
HETATM   42  C           0      -5.260  -1.142   0.190                       C
HETATM   43  H           0       2.718  -1.901   0.325                       H
HETATM   44  O           0       5.115  -1.718  -0.681                       O
HETATM   45  H           0       4.942  -1.520   1.387                       H
HETATM   46  H           0       5.102   0.011   0.489                       H
HETATM   47  P           0       6.661  -1.938  -0.977                       P
HETATM   48  O           0       6.924  -2.734  -2.190                       O
HETATM   49  O           0       7.193  -2.514   0.420                       O
HETATM   50  O           0       7.346  -0.474  -0.980                       O
HETATM   51  H           0       0.055  -2.286  -1.398                       H
HETATM   52  O           0      -6.144  -0.007   0.176                       O
HETATM   53  H           0      -5.643  -1.904   0.874                       H
HETATM   54  H           0      -5.178  -1.569  -0.814                       H
HETATM   55  P           0      -7.647  -0.123  -0.357                       P
HETATM   56  O           0      -8.389   1.147  -0.279                       O
HETATM   57  O           0      -8.188  -1.370   0.486                       O
HETATM   58  O           0      -7.554  -0.764  -1.834                       O
HETATM   59  H           0      -1.422  -3.292  -1.554                       H
HETATM   60  H           0      -0.199  -1.044   4.048                       H
HETATM   61  C           0       7.419   0.243  -2.224                       C
HETATM   62  C           0       8.565  -2.932   0.513                       C
HETATM   63  C           0      -9.568  -1.755   0.348                       C
HETATM   64  C           0      -7.495   0.117  -2.971                       C
HETATM   65  H           0       8.684  -3.368   1.505                       H
HETATM   66  H           0       8.789  -3.679  -0.252                       H
HETATM   67  H           0       9.232  -2.072   0.407                       H
HETATM   68  H           0       8.071   1.099  -2.045                       H
HETATM   69  H           0       7.836  -0.391  -3.008                       H
HETATM   70  H           0       6.427   0.595  -2.523                       H
HETATM   71  H           0      -9.734  -2.553   1.071                       H
HETATM   72  H           0     -10.223  -0.909   0.570                       H
HETATM   73  H           0      -9.757  -2.127  -0.663                       H
HETATM   74  H           0      -7.665  -0.507  -3.849                       H
HETATM   75  H           0      -8.266   0.887  -2.900                       H
HETATM   76  H           0      -6.510   0.586  -3.040                       H
END
CONECT    1    2    6   10
CONECT    2    1    3    9
CONECT    3    2    4   11
CONECT    4    3    5   12   13
CONECT    5    4    6   14   15
CONECT    6    1    5   16   17
CONECT    7    8   10   20   21
CONECT    8    7    9   22   23
CONECT    9    2    8
CONECT   10    1    7   18   19
CONECT   11    3
CONECT   12    4
CONECT   13    4
CONECT   14    5
CONECT   15    5
CONECT   16    6
CONECT   17    6
CONECT   18   10
CONECT   19   10
CONECT   20    7
CONECT   21    7
CONECT   22    8
CONECT   23    8
CONECT   24   25
CONECT   25   24   27   29   38
CONECT   26   28   31
CONECT   27   25   34
CONECT   28   26   35   36   43
CONECT   29   25   30
CONECT   30   29   32   33   42
CONECT   31   26
CONECT   32   30
CONECT   33   30
CONECT   34   27   37   51   59
CONECT   35   28   44   45   46
CONECT   36   28
CONECT   37   34
CONECT   38   25   39
CONECT   39   38   40   41   60
CONECT   40   39
CONECT   41   39
CONECT   42   30   52   53   54
CONECT   43   28
CONECT   44   35   47
CONECT   45   35
CONECT   46   35
CONECT   47   44   48   49   50
CONECT   48   47
CONECT   49   47   62
CONECT   50   47   61
CONECT   51   34
CONECT   52   42   55
CONECT   53   42
CONECT   54   42
CONECT   55   52   56   57   58
CONECT   56   55
CONECT   57   55   63
CONECT   58   55   64
CONECT   59   34
CONECT   60   39
CONECT   61   50   68   69   70
CONECT   62   49   65   66   67
CONECT   63   57   71   72   73
CONECT   64   58   74   75   76
CONECT   65   62
CONECT   66   62
CONECT   67   62
CONECT   68   61
CONECT   69   61
CONECT   70   61
CONECT   71   63
CONECT   72   63
CONECT   73   63
CONECT   74   64
CONECT   75   64
CONECT   76   64
