# Supplementary material for: Data for quantum-chemical modeling of the mechanisms of ring-opening polymerization of methyl ethylene phosphate
Source: Data Brief. 2019 Aug 29;26:104431. doi: 10.1016/j.dib.2019.104431 (PMC6743007; doi:10.1016/j.dib.2019.104431)
Supplement: Multimedia component 1 [file mmc1.zip › 4_TBD_BDMPEP_transesterification/TS-12__sc_BDMPEMP_DMPE.pdb]

TITLE      title
REMARK   1 File created by GaussView 5.0.8
HETATM    1  O           0      -0.484  -2.432  -0.474                       O
HETATM    2  P           0      -0.154  -1.166  -1.206                       P
HETATM    3  O           0      -1.003   0.210  -1.088                       O
HETATM    4  O           0       1.417  -0.929  -1.545                       O
HETATM    5  C           0      -2.164   0.531  -1.872                       C
HETATM    6  C           0       1.846   0.350  -2.014                       C
HETATM    7  C           0      -3.363  -0.273  -1.396                       C
HETATM    8  H           0      -2.341   1.593  -1.691                       H
HETATM    9  H           0       1.540   1.128  -1.309                       H
HETATM   10  C           0       3.358   0.279  -2.106                       C
HETATM   11  O           0      -0.655  -1.458  -2.764                       O
HETATM   12  C           0      -0.305  -2.705  -3.356                       C
HETATM   13  H           0      -0.722  -3.537  -2.781                       H
HETATM   14  H           0       0.783  -2.820  -3.421                       H
HETATM   15  N           0       2.739  -3.754   3.006                       N
HETATM   16  C           0       1.956  -3.019   2.164                       C
HETATM   17  N           0       0.830  -3.566   1.668                       N
HETATM   18  C           0       0.378  -4.899   2.011                       C
HETATM   19  C           0       1.583  -5.797   2.245                       C
HETATM   20  C           0       2.480  -5.161   3.294                       C
HETATM   21  C           0       3.808  -1.640   3.699                       C
HETATM   22  C           0       3.492  -1.172   2.285                       C
HETATM   23  N           0       2.262  -1.779   1.816                       N
HETATM   24  C           0       3.870  -3.159   3.714                       C
HETATM   25  H           0      -0.235  -5.264   1.184                       H
HETATM   26  H           0      -0.260  -4.880   2.906                       H
HETATM   27  H           0       2.132  -5.921   1.306                       H
HETATM   28  H           0       1.271  -6.789   2.587                       H
HETATM   29  H           0       2.024  -5.253   4.291                       H
HETATM   30  H           0       3.445  -5.679   3.333                       H
HETATM   31  H           0       3.857  -3.531   4.746                       H
HETATM   32  H           0       4.807  -3.508   3.257                       H
HETATM   33  H           0       3.025  -1.289   4.380                       H
HETATM   34  H           0       4.763  -1.235   4.048                       H
HETATM   35  H           0       4.330  -1.414   1.614                       H
HETATM   36  H           0       3.362  -0.087   2.252                       H
HETATM   37  O           0       0.571  -0.342   0.682                       O
HETATM   38  C           0      -0.365   0.022   1.664                       C
HETATM   39  H           0      -1.368  -0.361   1.433                       H
HETATM   40  H           0      -0.083  -0.399   2.643                       H
HETATM   41  H           0       1.463  -1.111   1.222                       H
HETATM   42  H           0       0.340  -3.055   0.908                       H
HETATM   43  H           0       1.416   0.562  -2.999                       H
HETATM   44  H           0      -1.980   0.368  -2.934                       H
HETATM   45  C           0      -0.417   1.537   1.783                       C
HETATM   46  O           0      -1.329   1.871   2.863                       O
HETATM   47  H           0      -0.764   1.980   0.847                       H
HETATM   48  H           0       0.571   1.939   2.027                       H
HETATM   49  O           0      -4.508   0.273  -2.084                       O
HETATM   50  H           0      -3.494  -0.161  -0.317                       H
HETATM   51  H           0      -3.250  -1.333  -1.639                       H
HETATM   52  P           0      -5.982  -0.285  -1.840                       P
HETATM   53  O           0      -7.010   0.424  -2.621                       O
HETATM   54  O           0      -6.085  -0.233  -0.242                       O
HETATM   55  O           0      -5.920  -1.877  -2.091                       O
HETATM   56  H           0      -0.723  -2.706  -4.365                       H
HETATM   57  O           0       3.796   1.535  -2.663                       O
HETATM   58  H           0       3.672  -0.533  -2.766                       H
HETATM   59  H           0       3.792   0.127  -1.114                       H
HETATM   60  P           0       5.310   2.023  -2.548                       P
HETATM   61  O           0       5.572   3.291  -3.250                       O
HETATM   62  O           0       6.112   0.721  -3.022                       O
HETATM   63  O           0       5.663   2.041  -0.972                       O
HETATM   64  P           0      -1.919   3.335   3.045                       P
HETATM   65  O           0      -2.779   3.483   4.234                       O
HETATM   66  O           0      -2.631   3.730   1.651                       O
HETATM   67  O           0      -0.596   4.240   2.968                       O
HETATM   68  C           0      -4.029   3.431   1.483                       C
HETATM   69  H           0      -4.339   3.926   0.563                       H
HETATM   70  H           0      -4.605   3.810   2.330                       H
HETATM   71  H           0      -4.183   2.353   1.386                       H
HETATM   72  C           0      -0.725   5.659   3.156                       C
HETATM   73  H           0       0.288   6.062   3.145                       H
HETATM   74  H           0      -1.201   5.875   4.115                       H
HETATM   75  H           0      -1.304   6.099   2.339                       H
HETATM   76  C           0       5.418   3.252  -0.233                       C
HETATM   77  C           0       7.541   0.808  -3.169                       C
HETATM   78  C           0      -6.182  -2.377  -3.414                       C
HETATM   79  C           0      -7.324  -0.613   0.384                       C
HETATM   80  H           0      -6.274  -3.460  -3.318                       H
HETATM   81  H           0      -7.108  -1.953  -3.808                       H
HETATM   82  H           0      -5.352  -2.139  -4.084                       H
HETATM   83  H           0      -7.202  -0.408   1.447                       H
HETATM   84  H           0      -8.150  -0.021  -0.017                       H
HETATM   85  H           0      -7.512  -1.679   0.232                       H
HETATM   86  H           0       7.861  -0.145  -3.590                       H
HETATM   87  H           0       7.804   1.623  -3.848                       H
HETATM   88  H           0       8.013   0.959  -2.195                       H
HETATM   89  H           0       5.890   3.117   0.740                       H
HETATM   90  H           0       5.857   4.109  -0.749                       H
HETATM   91  H           0       4.344   3.409  -0.103                       H
END
CONECT    1    2
CONECT    2    1    3    4   11
CONECT    3    2    5
CONECT    4    2    6
CONECT    5    3    7    8   44
CONECT    6    4    9   10   43
CONECT    7    5   49   50   51
CONECT    8    5
CONECT    9    6
CONECT   10    6   57   58   59
CONECT   11    2   12
CONECT   12   11   13   14   56
CONECT   13   12
CONECT   14   12
CONECT   15   16   20   24
CONECT   16   15   17   23
CONECT   17   16   18   42
CONECT   18   17   19   25   26
CONECT   19   18   20   27   28
CONECT   20   19   15   29   30
CONECT   21   22   24   33   34
CONECT   22   21   23   35   36
CONECT   23   16   22
CONECT   24   15   21   31   32
CONECT   25   18
CONECT   26   18
CONECT   27   19
CONECT   28   19
CONECT   29   20
CONECT   30   20
CONECT   31   24
CONECT   32   24
CONECT   33   21
CONECT   34   21
CONECT   35   22
CONECT   36   22
CONECT   37   38
CONECT   38   37   39   40   45
CONECT   39   38
CONECT   40   38
CONECT   42   17
CONECT   43    6
CONECT   44    5
CONECT   45   38   46   47   48
CONECT   46   45   64
CONECT   47   45
CONECT   48   45
CONECT   49    7   52
CONECT   50    7
CONECT   51    7
CONECT   52   49   53   54   55
CONECT   53   52
CONECT   54   52   79
CONECT   55   52   78
CONECT   56   12
CONECT   57   10   60
CONECT   58   10
CONECT   59   10
CONECT   60   57   61   62   63
CONECT   61   60
CONECT   62   60   77
CONECT   63   60   76
CONECT   64   46   65   66   67
CONECT   65   64
CONECT   66   64   68
CONECT   67   64   72
CONECT   68   66   69   70   71
CONECT   69   68
CONECT   70   68
CONECT   71   68
CONECT   72   67   73   74   75
CONECT   73   72
CONECT   74   72
CONECT   75   72
CONECT   76   63   89   90   91
CONECT   77   62   86   87   88
CONECT   78   55   80   81   82
CONECT   79   54   83   84   85
CONECT   80   78
CONECT   81   78
CONECT   82   78
CONECT   83   79
CONECT   84   79
CONECT   85   79
CONECT   86   77
CONECT   87   77
CONECT   88   77
CONECT   89   76
CONECT   90   76
CONECT   91   76
