# Supplementary material for: Data for quantum-chemical modeling of the mechanisms of ring-opening polymerization of methyl ethylene phosphate
Source: Data Brief. 2019 Aug 29;26:104431. doi: 10.1016/j.dib.2019.104431 (PMC6743007; doi:10.1016/j.dib.2019.104431)
Supplement: Multimedia component 1 [file mmc1.zip › 5_TBD_TMP_transesterification/I-1__TMP_DMPE.pdb]

TITLE      I-1__br_DMPE_TMP
REMARK   1 File created by GaussView 5.0.8
HETATM    1  N           0       3.338  -3.238   0.130                       N
HETATM    2  C           0       2.643  -2.054   0.019                       C
HETATM    3  N           0       2.720  -1.181   1.067                       N
HETATM    4  C           0       3.538  -1.404   2.243                       C
HETATM    5  C           0       4.754  -2.241   1.879                       C
HETATM    6  C           0       4.280  -3.517   1.204                       C
HETATM    7  C           0       1.878  -4.092  -1.664                       C
HETATM    8  C           0       1.924  -2.644  -2.140                       C
HETATM    9  N           0       1.918  -1.721  -1.020                       N
HETATM   10  C           0       3.088  -4.351  -0.780                       C
HETATM   11  H           0       2.477  -0.214   0.854                       H
HETATM   12  H           0       3.829  -0.426   2.633                       H
HETATM   13  H           0       2.961  -1.911   3.030                       H
HETATM   14  H           0       5.400  -1.675   1.200                       H
HETATM   15  H           0       5.337  -2.494   2.770                       H
HETATM   16  H           0       3.816  -4.186   1.947                       H
HETATM   17  H           0       5.131  -4.062   0.775                       H
HETATM   18  H           0       2.942  -5.263  -0.184                       H
HETATM   19  H           0       3.983  -4.515  -1.399                       H
HETATM   20  H           0       0.955  -4.250  -1.095                       H
HETATM   21  H           0       1.880  -4.799  -2.500                       H
HETATM   22  H           0       2.817  -2.497  -2.770                       H
HETATM   23  H           0       1.059  -2.419  -2.774                       H
HETATM   24  O           0       2.606   1.728   0.912                       O
HETATM   25  P           0       2.259   2.960   0.170                       P
HETATM   26  O           0       2.113   2.786  -1.416                       O
HETATM   27  O           0      -0.326  -0.155  -1.080                       O
HETATM   28  C           0      -1.327  -0.827  -0.352                       C
HETATM   29  H           0       0.529  -0.678  -1.002                       H
HETATM   30  C           0      -2.663  -0.293  -0.837                       C
HETATM   31  H           0      -1.243  -0.650   0.732                       H
HETATM   32  H           0      -1.292  -1.915  -0.511                       H
HETATM   33  C           0       2.841   1.748  -2.104                       C
HETATM   34  H           0       3.917   1.935  -2.047                       H
HETATM   35  H           0       2.602   0.767  -1.689                       H
HETATM   36  O           0       0.900   3.700   0.546                       O
HETATM   37  C           0      -0.333   2.941   0.557                       C
HETATM   38  H           0      -0.403   2.390   1.496                       H
HETATM   39  H           0      -0.376   2.246  -0.285                       H
HETATM   40  O           0      -3.712  -0.944  -0.077                       O
HETATM   41  H           0      -2.714   0.789  -0.690                       H
HETATM   42  H           0      -2.810  -0.521  -1.896                       H
HETATM   43  O           0       3.338   4.113   0.403                       O
HETATM   44  C           0       3.173   5.408  -0.201                       C
HETATM   45  H           0       3.056   5.317  -1.284                       H
HETATM   46  H           0       2.307   5.916   0.227                       H
HETATM   47  H           0       2.514   1.798  -3.143                       H
HETATM   48  P           0      -5.076  -0.171   0.207                       P
HETATM   49  O           0      -5.792  -1.130   1.274                       O
HETATM   50  O           0      -5.925  -0.465  -1.118                       O
HETATM   51  O           0      -4.961   1.251   0.598                       O
HETATM   52  C           0      -7.156   0.251  -1.320                       C
HETATM   53  C           0      -5.424  -1.011   2.659                       C
HETATM   54  H           0      -7.459   0.050  -2.347                       H
HETATM   55  H           0      -7.004   1.324  -1.176                       H
HETATM   56  H           0      -7.923  -0.115  -0.632                       H
HETATM   57  H           0      -6.136  -1.619   3.216                       H
HETATM   58  H           0      -5.483   0.030   2.985                       H
HETATM   59  H           0      -4.412  -1.397   2.814                       H
HETATM   60  H           0       4.082   5.965   0.027                       H
HETATM   61  H           0      -1.139   3.671   0.490                       H
END
CONECT    1    2    6   10
CONECT    2    1    3    9
CONECT    3    2    4   11
CONECT    4    3    5   12   13
CONECT    5    4    6   14   15
CONECT    6    1    5   16   17
CONECT    7    8   10   20   21
CONECT    8    7    9   22   23
CONECT    9    8    2
CONECT   10    7    1   18   19
CONECT   11    3
CONECT   12    4
CONECT   13    4
CONECT   14    5
CONECT   15    5
CONECT   16    6
CONECT   17    6
CONECT   18   10
CONECT   19   10
CONECT   20    7
CONECT   21    7
CONECT   22    8
CONECT   23    8
CONECT   24   25
CONECT   25   24   26   36   43
CONECT   26   25   33
CONECT   27   28   29
CONECT   28   27   30   31   32
CONECT   29   27
CONECT   30   28   40   41   42
CONECT   31   28
CONECT   32   28
CONECT   33   26   34   35   47
CONECT   34   33
CONECT   35   33
CONECT   36   25   37
CONECT   37   36   38   39   61
CONECT   38   37
CONECT   39   37
CONECT   40   30   48
CONECT   41   30
CONECT   42   30
CONECT   43   25   44
CONECT   44   43   45   46   60
CONECT   45   44
CONECT   46   44
CONECT   47   33
CONECT   48   40   49   50   51
CONECT   49   48   53
CONECT   50   48   52
CONECT   51   48
CONECT   52   50   54   55   56
CONECT   53   49   57   58   59
CONECT   54   52
CONECT   55   52
CONECT   56   52
CONECT   57   53
CONECT   58   53
CONECT   59   53
CONECT   60   44
CONECT   61   37
