# Supplementary material for: Data for quantum-chemical modeling of the mechanisms of ring-opening polymerization of methyl ethylene phosphate
Source: Data Brief. 2019 Aug 29;26:104431. doi: 10.1016/j.dib.2019.104431 (PMC6743007; doi:10.1016/j.dib.2019.104431)
Supplement: Multimedia component 1 [file mmc1.zip › 5_TBD_TMP_transesterification/I-1__TMP_MeOH.pdb]

TITLE      I-1__TBD-MeOEPOMe-EtOH
REMARK   1 File created by GaussView 5.0.8
HETATM    1  N           0      -3.549  -0.997  -0.034                       N
HETATM    2  C           0      -2.433  -0.186  -0.013                       C
HETATM    3  N           0      -1.334  -0.620  -0.706                       N
HETATM    4  C           0      -1.272  -1.882  -1.411                       C
HETATM    5  C           0      -2.154  -2.909  -0.716                       C
HETATM    6  C           0      -3.558  -2.339  -0.596                       C
HETATM    7  C           0      -4.817   0.998   0.666                       C
HETATM    8  C           0      -3.522   1.343   1.395                       C
HETATM    9  N           0      -2.364   0.956   0.614                       N
HETATM   10  C           0      -4.848  -0.501   0.406                       C
HETATM   11  H           0      -0.449  -0.199  -0.439                       H
HETATM   12  H           0      -0.227  -2.197  -1.431                       H
HETATM   13  H           0      -1.598  -1.765  -2.456                       H
HETATM   14  H           0      -1.751  -3.125   0.279                       H
HETATM   15  H           0      -2.187  -3.846  -1.280                       H
HETATM   16  H           0      -4.044  -2.330  -1.586                       H
HETATM   17  H           0      -4.175  -2.976   0.052                       H
HETATM   18  H           0      -5.593  -0.742  -0.365                       H
HETATM   19  H           0      -5.147  -1.039   1.318                       H
HETATM   20  H           0      -4.846   1.545  -0.282                       H
HETATM   21  H           0      -5.702   1.284   1.244                       H
HETATM   22  H           0      -3.516   0.850   2.382                       H
HETATM   23  H           0      -3.464   2.419   1.588                       H
HETATM   24  O           0       1.604  -0.571  -0.262                       O
HETATM   25  P           0       2.968  -0.190   0.159                       P
HETATM   26  O           0       3.547  -0.936   1.455                       O
HETATM   27  O           0      -0.569   2.960  -0.024                       O
HETATM   28  H           0      -1.177   2.212   0.242                       H
HETATM   29  C           0       3.178  -2.308   1.674                       C
HETATM   30  H           0       3.611  -2.954   0.905                       H
HETATM   31  H           0       2.091  -2.414   1.678                       H
HETATM   32  O           0       3.243   1.306   0.617                       O
HETATM   33  C           0       2.678   2.400  -0.152                       C
HETATM   34  H           0       2.995   2.331  -1.197                       H
HETATM   35  H           0       1.587   2.405  -0.078                       H
HETATM   36  H           0       3.087   3.306   0.294                       H
HETATM   37  O           0       4.012  -0.497  -1.027                       O
HETATM   38  C           0       5.408  -0.210  -0.852                       C
HETATM   39  H           0       5.902  -0.522  -1.772                       H
HETATM   40  H           0       5.816  -0.768  -0.005                       H
HETATM   41  H           0       5.567   0.860  -0.692                       H
HETATM   42  H           0       3.583  -2.576   2.649                       H
HETATM   43  C           0      -1.154   3.621  -1.123                       C
HETATM   44  H           0      -0.460   4.398  -1.462                       H
HETATM   45  H           0      -1.346   2.944  -1.970                       H
HETATM   46  H           0      -2.103   4.113  -0.860                       H
END
CONECT    1    2    6   10
CONECT    2    1    3    9
CONECT    3    2    4   11
CONECT    4    3    5   12   13
CONECT    5    4    6   14   15
CONECT    6    1    5   16   17
CONECT    7    8   10   20   21
CONECT    8    7    9   22   23
CONECT    9    8    2
CONECT   10    1    7   18   19
CONECT   11    3
CONECT   12    4
CONECT   13    4
CONECT   14    5
CONECT   15    5
CONECT   16    6
CONECT   17    6
CONECT   18   10
CONECT   19   10
CONECT   20    7
CONECT   21    7
CONECT   22    8
CONECT   23    8
CONECT   24   25
CONECT   25   24   26   32   37
CONECT   26   25   29
CONECT   27   28   43
CONECT   28   27
CONECT   29   26   30   31   42
CONECT   30   29
CONECT   31   29
CONECT   32   25   33
CONECT   33   32   34   35   36
CONECT   34   33
CONECT   35   33
CONECT   36   33
CONECT   37   25   38
CONECT   38   37   39   40   41
CONECT   39   38
CONECT   40   38
CONECT   41   38
CONECT   42   29
CONECT   43   27   44   45   46
CONECT   44   43
CONECT   45   43
CONECT   46   43
