# Supplementary material for: Data for quantum-chemical modeling of the mechanisms of ring-opening polymerization of methyl ethylene phosphate
Source: Data Brief. 2019 Aug 29;26:104431. doi: 10.1016/j.dib.2019.104431 (PMC6743007; doi:10.1016/j.dib.2019.104431)
Supplement: Multimedia component 1 [file mmc1.zip › 5_TBD_TMP_transesterification/I-2__TMP_DMPE.pdb]

TITLE      I-2__br_DMPE_TMP
REMARK   1 File created by GaussView 5.0.8
HETATM    1  O           0      -1.558   1.667  -1.165                       O
HETATM    2  P           0      -0.858   2.236   0.063                       P
HETATM    3  O           0       0.716   2.695   0.126                       O
HETATM    4  O           0      -1.687   2.073   1.486                       O
HETATM    5  C           0       1.225   3.935  -0.379                       C
HETATM    6  C           0      -1.219   2.784   2.626                       C
HETATM    7  H           0       2.313   3.823  -0.368                       H
HETATM    8  H           0      -0.240   2.409   2.945                       H
HETATM    9  H           0      -1.946   2.615   3.424                       H
HETATM   10  O           0      -1.304   3.870  -0.105                       O
HETATM   11  C           0      -2.650   4.170  -0.418                       C
HETATM   12  H           0      -2.939   3.727  -1.377                       H
HETATM   13  H           0      -3.337   3.810   0.360                       H
HETATM   14  N           0      -3.837  -2.415  -0.150                       N
HETATM   15  C           0      -2.909  -1.422  -0.178                       C
HETATM   16  N           0      -2.724  -0.690  -1.278                       N
HETATM   17  C           0      -3.494  -0.906  -2.488                       C
HETATM   18  C           0      -4.893  -1.386  -2.131                       C
HETATM   19  C           0      -4.787  -2.616  -1.243                       C
HETATM   20  C           0      -2.765  -3.286   1.903                       C
HETATM   21  C           0      -2.364  -1.842   2.161                       C
HETATM   22  N           0      -2.150  -1.176   0.894                       N
HETATM   23  C           0      -3.984  -3.314   0.993                       C
HETATM   24  H           0      -3.523   0.042  -3.029                       H
HETATM   25  H           0      -2.994  -1.639  -3.138                       H
HETATM   26  H           0      -5.427  -0.588  -1.604                       H
HETATM   27  H           0      -5.463  -1.636  -3.030                       H
HETATM   28  H           0      -4.481  -3.491  -1.834                       H
HETATM   29  H           0      -5.761  -2.850  -0.800                       H
HETATM   30  H           0      -4.147  -4.327   0.607                       H
HETATM   31  H           0      -4.885  -3.034   1.557                       H
HETATM   32  H           0      -1.931  -3.815   1.430                       H
HETATM   33  H           0      -3.002  -3.802   2.838                       H
HETATM   34  H           0      -3.136  -1.326   2.750                       H
HETATM   35  H           0      -1.432  -1.785   2.728                       H
HETATM   36  O           0      -0.158   0.580   0.556                       O
HETATM   37  C           0       0.828  -0.004  -0.267                       C
HETATM   38  H           0       0.961   0.548  -1.204                       H
HETATM   39  H           0       0.526  -1.029  -0.536                       H
HETATM   40  H           0      -1.398  -0.433   0.811                       H
HETATM   41  H           0      -2.171   0.223  -1.196                       H
HETATM   42  H           0      -1.151   3.858   2.421                       H
HETATM   43  H           0       0.930   4.771   0.258                       H
HETATM   44  C           0       2.142  -0.052   0.496                       C
HETATM   45  O           0       3.120  -0.720  -0.349                       O
HETATM   46  H           0       2.485   0.956   0.732                       H
HETATM   47  H           0       2.022  -0.619   1.425                       H
HETATM   48  P           0       4.655  -0.782   0.118                       P
HETATM   49  O           0       5.380  -1.158  -1.266                       O
HETATM   50  O           0       4.822  -2.147   0.936                       O
HETATM   51  O           0       5.154   0.394   0.850                       O
HETATM   52  C           0       5.516  -0.132  -2.263                       C
HETATM   53  C           0       4.426  -3.401   0.363                       C
HETATM   54  H           0       6.093  -0.571  -3.077                       H
HETATM   55  H           0       6.049   0.730  -1.853                       H
HETATM   56  H           0       4.533   0.174  -2.632                       H
HETATM   57  H           0       4.523  -4.143   1.156                       H
HETATM   58  H           0       5.083  -3.661  -0.471                       H
HETATM   59  H           0       3.389  -3.361   0.019                       H
HETATM   60  H           0       0.882   4.124  -1.398                       H
HETATM   61  H           0      -2.733   5.260  -0.480                       H
END
CONECT    1    2
CONECT    2    1    3    4   10
CONECT    3    2    5
CONECT    4    2    6
CONECT    5    3    7   43   60
CONECT    6    4    8    9   42
CONECT    7    5
CONECT    8    6
CONECT    9    6
CONECT   10    2   11
CONECT   11   10   12   13   61
CONECT   12   11
CONECT   13   11
CONECT   14   15   19   23
CONECT   15   14   16   22
CONECT   16   15   17
CONECT   17   16   18   24   25
CONECT   18   17   19   26   27
CONECT   19   14   18   28   29
CONECT   20   21   23   32   33
CONECT   21   20   22   34   35
CONECT   22   15   21
CONECT   23   14   20   30   31
CONECT   24   17
CONECT   25   17
CONECT   26   18
CONECT   27   18
CONECT   28   19
CONECT   29   19
CONECT   30   23
CONECT   31   23
CONECT   32   20
CONECT   33   20
CONECT   34   21
CONECT   35   21
CONECT   36   37
CONECT   37   36   38   39   44
CONECT   38   37
CONECT   39   37
CONECT   42    6
CONECT   43    5
CONECT   44   37   45   46   47
CONECT   45   44   48
CONECT   46   44
CONECT   47   44
CONECT   48   45   49   50   51
CONECT   49   48   52
CONECT   50   48   53
CONECT   51   48
CONECT   52   49   54   55   56
CONECT   53   50   57   58   59
CONECT   54   52
CONECT   55   52
CONECT   56   52
CONECT   57   53
CONECT   58   53
CONECT   59   53
CONECT   60    5
CONECT   61   11
