# Supplementary material for: Data for quantum-chemical modeling of the mechanisms of ring-opening polymerization of methyl ethylene phosphate
Source: Data Brief. 2019 Aug 29;26:104431. doi: 10.1016/j.dib.2019.104431 (PMC6743007; doi:10.1016/j.dib.2019.104431)
Supplement: Multimedia component 1 [file mmc1.zip › 5_TBD_TMP_transesterification/I-2__TMP_MeOH.pdb]

TITLE      I-1_relax_TBD_MeO3-P_EtOH
REMARK   1 File created by GaussView 5.0.8
HETATM    1  O           0      -1.170   1.252   0.477                       O
HETATM    2  P           0      -2.074   0.099   0.045                       P
HETATM    3  O           0      -3.314  -0.523   0.927                       O
HETATM    4  O           0      -1.569  -0.721  -1.309                       O
HETATM    5  C           0      -4.594   0.093   1.078                       C
HETATM    6  C           0      -2.474  -1.632  -1.917                       C
HETATM    7  H           0      -4.505   1.150   1.339                       H
HETATM    8  H           0      -5.079  -0.448   1.897                       H
HETATM    9  H           0      -2.689  -2.475  -1.250                       H
HETATM   10  H           0      -1.987  -2.006  -2.822                       H
HETATM   11  O           0      -3.218   1.000  -0.854                       O
HETATM   12  C           0      -2.742   1.985  -1.747                       C
HETATM   13  H           0      -2.183   2.763  -1.215                       H
HETATM   14  H           0      -2.094   1.553  -2.522                       H
HETATM   15  H           0      -3.616   2.433  -2.233                       H
HETATM   16  N           0       3.428   0.104  -0.108                       N
HETATM   17  C           0       2.102   0.029   0.188                       C
HETATM   18  N           0       1.441   1.097   0.639                       N
HETATM   19  C           0       2.085   2.383   0.826                       C
HETATM   20  C           0       3.197   2.559  -0.197                       C
HETATM   21  C           0       4.147   1.376  -0.108                       C
HETATM   22  C           0       3.509  -2.368  -0.129                       C
HETATM   23  C           0       2.049  -2.293  -0.552                       C
HETATM   24  N           0       1.442  -1.124   0.050                       N
HETATM   25  C           0       4.206  -1.068  -0.500                       C
HETATM   26  H           0       1.316   3.150   0.714                       H
HETATM   27  H           0       2.489   2.469   1.844                       H
HETATM   28  H           0       2.763   2.616  -1.201                       H
HETATM   29  H           0       3.752   3.485  -0.018                       H
HETATM   30  H           0       4.764   1.446   0.799                       H
HETATM   31  H           0       4.832   1.372  -0.965                       H
HETATM   32  H           0       5.183  -1.007  -0.005                       H
HETATM   33  H           0       4.391  -1.032  -1.584                       H
HETATM   34  H           0       3.565  -2.529   0.952                       H
HETATM   35  H           0       4.018  -3.203  -0.620                       H
HETATM   36  H           0       1.966  -2.259  -1.647                       H
HETATM   37  H           0       1.492  -3.169  -0.211                       H
HETATM   38  O           0      -1.086  -1.168   0.920                       O
HETATM   39  H           0       0.417  -1.148   0.329                       H
HETATM   40  H           0       0.367   1.077   0.628                       H
HETATM   41  H           0      -3.411  -1.134  -2.191                       H
HETATM   42  H           0      -5.190   0.001   0.168                       H
HETATM   43  C           0      -1.080  -1.137   2.335                       C
HETATM   44  H           0      -0.987  -0.112   2.721                       H
HETATM   45  H           0      -1.993  -1.586   2.740                       H
HETATM   46  H           0      -0.217  -1.718   2.687                       H
END
CONECT    1    2
CONECT    2    1    3    4   11
CONECT    3    2    5
CONECT    4    2    6
CONECT    5    3    7    8   42
CONECT    6    4    9   10   41
CONECT    7    5
CONECT    8    5
CONECT    9    6
CONECT   10    6
CONECT   11    2   12
CONECT   12   11   13   14   15
CONECT   13   12
CONECT   14   12
CONECT   15   12
CONECT   16   17   21   25
CONECT   17   16   18   24
CONECT   18   17   19
CONECT   19   18   20   26   27
CONECT   20   19   21   28   29
CONECT   21   16   20   30   31
CONECT   22   23   25   34   35
CONECT   23   22   24   36   37
CONECT   24   23   17
CONECT   25   22   16   32   33
CONECT   26   19
CONECT   27   19
CONECT   28   20
CONECT   29   20
CONECT   30   21
CONECT   31   21
CONECT   32   25
CONECT   33   25
CONECT   34   22
CONECT   35   22
CONECT   36   23
CONECT   37   23
CONECT   38   43
CONECT   41    6
CONECT   42    5
CONECT   43   38   44   45   46
CONECT   44   43
CONECT   45   43
CONECT   46   43
