# Supplementary material for: Data for quantum-chemical modeling of the mechanisms of ring-opening polymerization of methyl ethylene phosphate
Source: Data Brief. 2019 Aug 29;26:104431. doi: 10.1016/j.dib.2019.104431 (PMC6743007; doi:10.1016/j.dib.2019.104431)
Supplement: Multimedia component 1 [file mmc1.zip › 5_TBD_TMP_transesterification/I-3__TMP_DMPE.pdb]

TITLE       Required
REMARK   1 File created by GaussView 5.0.8
HETATM    1  N           0      -2.751  -2.991  -0.243                       N
HETATM    2  C           0      -2.413  -1.679  -0.147                       C
HETATM    3  N           0      -2.384  -0.894  -1.222                       N
HETATM    4  C           0      -2.684  -1.389  -2.552                       C
HETATM    5  C           0      -2.279  -2.851  -2.661                       C
HETATM    6  C           0      -2.939  -3.640  -1.540                       C
HETATM    7  C           0      -3.087  -3.025   2.205                       C
HETATM    8  C           0      -2.023  -1.938   2.248                       C
HETATM    9  N           0      -2.104  -1.142   1.040                       N
HETATM   10  C           0      -2.920  -3.842   0.932                       C
HETATM   11  H           0      -1.901   0.057  -1.115                       H
HETATM   12  H           0      -2.133  -0.770  -3.263                       H
HETATM   13  H           0      -3.754  -1.272  -2.776                       H
HETATM   14  H           0      -1.190  -2.934  -2.584                       H
HETATM   15  H           0      -2.582  -3.270  -3.625                       H
HETATM   16  H           0      -4.014  -3.761  -1.735                       H
HETATM   17  H           0      -2.506  -4.645  -1.476                       H
HETATM   18  H           0      -3.801  -4.473   0.768                       H
HETATM   19  H           0      -2.053  -4.512   1.020                       H
HETATM   20  H           0      -4.079  -2.561   2.226                       H
HETATM   21  H           0      -3.007  -3.687   3.072                       H
HETATM   22  H           0      -1.025  -2.384   2.358                       H
HETATM   23  H           0      -2.176  -1.272   3.099                       H
HETATM   24  O           0      -1.036   1.326  -1.060                       O
HETATM   25  P           0      -0.843   2.432  -0.034                       P
HETATM   26  O           0      -1.874   1.536   1.163                       O
HETATM   27  C           0      -2.170   2.077   2.437                       C
HETATM   28  O           0       0.156   3.360  -1.090                       O
HETATM   29  C           0       0.561   4.666  -0.727                       C
HETATM   30  H           0      -1.945  -0.097   1.077                       H
HETATM   31  H           0      -0.231   5.405  -0.904                       H
HETATM   32  H           0       0.858   4.747   0.328                       H
HETATM   33  H           0      -2.607   3.077   2.349                       H
HETATM   34  H           0      -1.276   2.133   3.072                       H
HETATM   35  O           0       0.316   2.396   1.157                       O
HETATM   36  C           0       1.696   2.181   0.887                       C
HETATM   37  H           0       2.023   2.692  -0.020                       H
HETATM   38  H           0       2.248   2.578   1.744                       H
HETATM   39  C           0       1.953   0.686   0.752                       C
HETATM   40  O           0      -1.873   3.711   0.184                       O
HETATM   41  C           0      -2.646   4.111  -0.943                       C
HETATM   42  H           0      -3.453   3.392  -1.128                       H
HETATM   43  H           0      -2.032   4.197  -1.845                       H
HETATM   44  H           0      -3.081   5.083  -0.698                       H
HETATM   45  H           0      -2.909   1.423   2.921                       H
HETATM   46  H           0       1.423   4.927  -1.352                       H
HETATM   47  O           0       3.382   0.523   0.590                       O
HETATM   48  H           0       1.425   0.287  -0.118                       H
HETATM   49  H           0       1.634   0.153   1.652                       H
HETATM   50  P           0       4.026  -0.848   0.106                       P
HETATM   51  O           0       5.494  -0.799  -0.016                       O
HETATM   52  O           0       3.246  -1.275  -1.241                       O
HETATM   53  O           0       3.410  -1.904   1.147                       O
HETATM   54  C           0       3.914  -3.249   1.128                       C
HETATM   55  C           0       3.684  -0.706  -2.489                       C
HETATM   56  H           0       3.159  -1.250  -3.274                       H
HETATM   57  H           0       4.764  -0.826  -2.606                       H
HETATM   58  H           0       3.417   0.353  -2.539                       H
HETATM   59  H           0       3.469  -3.755   1.985                       H
HETATM   60  H           0       5.003  -3.251   1.220                       H
HETATM   61  H           0       3.616  -3.754   0.205                       H
END
CONECT    1    2    6   10
CONECT    2    1    3    9
CONECT    3    2    4
CONECT    4    3    5   12   13
CONECT    5    4    6   14   15
CONECT    6    5    1   16   17
CONECT    7    8   10   20   21
CONECT    8    7    9   22   23
CONECT    9    2    8   30
CONECT   10    1    7   18   19
CONECT   12    4
CONECT   13    4
CONECT   14    5
CONECT   15    5
CONECT   16    6
CONECT   17    6
CONECT   18   10
CONECT   19   10
CONECT   20    7
CONECT   21    7
CONECT   22    8
CONECT   23    8
CONECT   24   25
CONECT   25   24   28   35   40
CONECT   26   27
CONECT   27   26   33   34   45
CONECT   28   25   29
CONECT   29   28   31   32   46
CONECT   30    9
CONECT   31   29
CONECT   32   29
CONECT   33   27
CONECT   34   27
CONECT   35   25   36
CONECT   36   35   37   38   39
CONECT   37   36
CONECT   38   36
CONECT   39   36   47   48   49
CONECT   40   25   41
CONECT   41   40   42   43   44
CONECT   42   41
CONECT   43   41
CONECT   44   41
CONECT   45   27
CONECT   46   29
CONECT   47   39   50
CONECT   48   39
CONECT   49   39
CONECT   50   47   51   52   53
CONECT   51   50
CONECT   52   50   55
CONECT   53   50   54
CONECT   54   53   59   60   61
CONECT   55   52   56   57   58
CONECT   56   55
CONECT   57   55
CONECT   58   55
CONECT   59   54
CONECT   60   54
CONECT   61   54
