# Supplementary material for: Data for quantum-chemical modeling of the mechanisms of ring-opening polymerization of methyl ethylene phosphate
Source: Data Brief. 2019 Aug 29;26:104431. doi: 10.1016/j.dib.2019.104431 (PMC6743007; doi:10.1016/j.dib.2019.104431)
Supplement: Multimedia component 1 [file mmc1.zip › 5_TBD_TMP_transesterification/I-3__TMP_EtOH.pdb]

TITLE      I-3__TBD_MeOEPOMe_EtOH
REMARK   1 File created by GaussView 5.0.8
HETATM    1  N           0      -3.835   0.341  -0.172                       N
HETATM    2  C           0      -2.500   0.181   0.033                       C
HETATM    3  N           0      -1.728   1.209   0.376                       N
HETATM    4  C           0      -2.247   2.554   0.527                       C
HETATM    5  C           0      -3.427   2.761  -0.412                       C
HETATM    6  C           0      -4.454   1.664  -0.179                       C
HETATM    7  C           0      -4.095  -2.112  -0.022                       C
HETATM    8  C           0      -2.674  -2.178  -0.563                       C
HETATM    9  N           0      -1.932  -1.023  -0.101                       N
HETATM   10  C           0      -4.726  -0.789  -0.426                       C
HETATM   11  H           0      -0.663   1.064   0.296                       H
HETATM   12  H           0      -1.432   3.245   0.300                       H
HETATM   13  H           0      -2.551   2.737   1.567                       H
HETATM   14  H           0      -3.076   2.729  -1.449                       H
HETATM   15  H           0      -3.893   3.736  -0.245                       H
HETATM   16  H           0      -4.981   1.826   0.772                       H
HETATM   17  H           0      -5.209   1.677  -0.973                       H
HETATM   18  H           0      -5.652  -0.622   0.137                       H
HETATM   19  H           0      -4.995  -0.804  -1.492                       H
HETATM   20  H           0      -4.071  -2.199   1.069                       H
HETATM   21  H           0      -4.701  -2.935  -0.412                       H
HETATM   22  H           0      -2.686  -2.224  -1.661                       H
HETATM   23  H           0      -2.159  -3.072  -0.208                       H
HETATM   24  O           0       0.825   0.983  -0.002                       O
HETATM   25  P           0       1.867  -0.116   0.136                       P
HETATM   26  O           0       0.591  -1.262   0.770                       O
HETATM   27  C           0       0.920  -2.579   1.169                       C
HETATM   28  O           0       3.139   0.893  -0.447                       O
HETATM   29  C           0       4.500   0.522  -0.308                       C
HETATM   30  H           0      -0.910  -1.114   0.174                       H
HETATM   31  C           0       5.340   1.415  -1.206                       C
HETATM   32  H           0       4.826   0.638   0.736                       H
HETATM   33  H           0       4.662  -0.538  -0.560                       H
HETATM   34  H           0       1.724  -2.576   1.914                       H
HETATM   35  H           0       1.232  -3.198   0.317                       H
HETATM   36  O           0       2.127  -1.271  -1.013                       O
HETATM   37  C           0       2.518  -0.920  -2.339                       C
HETATM   38  H           0       2.065   0.021  -2.660                       H
HETATM   39  H           0       3.604  -0.841  -2.435                       H
HETATM   40  H           0       2.163  -1.733  -2.979                       H
HETATM   41  H           0       6.405   1.179  -1.099                       H
HETATM   42  H           0       5.190   2.466  -0.942                       H
HETATM   43  H           0       5.062   1.292  -2.258                       H
HETATM   44  O           0       2.709  -0.446   1.528                       O
HETATM   45  C           0       2.709   0.585   2.508                       C
HETATM   46  H           0       1.715   0.693   2.959                       H
HETATM   47  H           0       3.013   1.548   2.081                       H
HETATM   48  H           0       3.424   0.286   3.280                       H
HETATM   49  H           0       0.030  -3.029   1.629                       H
END
CONECT    1    2    6   10
CONECT    2    1    3    9
CONECT    3    2    4
CONECT    4    3    5   12   13
CONECT    5    4    6   14   15
CONECT    6    1    5   16   17
CONECT    7    8   10   20   21
CONECT    8    7    9   22   23
CONECT    9    8    2
CONECT   10    7    1   18   19
CONECT   12    4
CONECT   13    4
CONECT   14    5
CONECT   15    5
CONECT   16    6
CONECT   17    6
CONECT   18   10
CONECT   19   10
CONECT   20    7
CONECT   21    7
CONECT   22    8
CONECT   23    8
CONECT   24   25
CONECT   25   24   28   36   44
CONECT   26   27
CONECT   27   26   34   35   49
CONECT   28   25   29
CONECT   29   28   31   32   33
CONECT   31   29   41   42   43
CONECT   32   29
CONECT   33   29
CONECT   34   27
CONECT   35   27
CONECT   36   25   37
CONECT   37   36   38   39   40
CONECT   38   37
CONECT   39   37
CONECT   40   37
CONECT   41   31
CONECT   42   31
CONECT   43   31
CONECT   44   25   45
CONECT   45   44   46   47   48
CONECT   46   45
CONECT   47   45
CONECT   48   45
CONECT   49   27
