# Supplementary material for: Data for quantum-chemical modeling of the mechanisms of ring-opening polymerization of methyl ethylene phosphate
Source: Data Brief. 2019 Aug 29;26:104431. doi: 10.1016/j.dib.2019.104431 (PMC6743007; doi:10.1016/j.dib.2019.104431)
Supplement: Multimedia component 1 [file mmc1.zip › 5_TBD_TMP_transesterification/I-4__TMP_DMPE.pdb]

TITLE      I-4__sc_DMPE_TMP
REMARK   1 File created by GaussView 5.0.8
HETATM    1  N           0       5.352   2.169  -0.149                       N
HETATM    2  C           0       4.638   0.988  -0.148                       C
HETATM    3  N           0       3.368   1.039   0.361                       N
HETATM    4  C           0       2.887   2.134   1.172                       C
HETATM    5  C           0       3.333   3.435   0.524                       C
HETATM    6  C           0       4.848   3.425   0.392                       C
HETATM    7  C           0       7.351   0.788  -0.566                       C
HETATM    8  C           0       6.371  -0.137  -1.279                       C
HETATM    9  N           0       5.074  -0.143  -0.631                       N
HETATM   10  C           0       6.762   2.189  -0.525                       C
HETATM   11  H           0       2.869   0.156   0.425                       H
HETATM   12  H           0       1.798   2.063   1.217                       H
HETATM   13  H           0       3.262   2.082   2.208                       H
HETATM   14  H           0       2.867   3.522  -0.463                       H
HETATM   15  H           0       3.028   4.300   1.121                       H
HETATM   16  H           0       5.308   3.612   1.376                       H
HETATM   17  H           0       5.176   4.238  -0.268                       H
HETATM   18  H           0       7.303   2.809   0.202                       H
HETATM   19  H           0       6.872   2.678  -1.505                       H
HETATM   20  H           0       7.512   0.420   0.454                       H
HETATM   21  H           0       8.323   0.815  -1.069                       H
HETATM   22  H           0       6.280   0.171  -2.334                       H
HETATM   23  H           0       6.753  -1.163  -1.292                       H
HETATM   24  O           0       1.166  -0.860   0.998                       O
HETATM   25  P           0      -0.015  -1.446   0.331                       P
HETATM   26  O           0       4.058  -2.705  -0.514                       O
HETATM   27  O           0       0.054  -1.814  -1.210                       O
HETATM   28  C           0       4.372  -3.210   0.764                       C
HETATM   29  O           0      -0.524  -2.826   0.985                       O
HETATM   30  C           0      -0.297  -3.067   2.386                       C
HETATM   31  H           0       4.364  -1.754  -0.554                       H
HETATM   32  H           0      -0.958  -2.441   2.992                       H
HETATM   33  H           0       0.744  -2.863   2.644                       H
HETATM   34  C           0       0.981  -2.827  -1.688                       C
HETATM   35  H           0       3.848  -2.673   1.569                       H
HETATM   36  H           0       1.001  -2.712  -2.772                       H
HETATM   37  O           0      -1.262  -0.441   0.366                       O
HETATM   38  C           0      -2.509  -0.776  -0.265                       C
HETATM   39  H           0      -2.866  -1.747   0.091                       H
HETATM   40  H           0      -2.376  -0.817  -1.349                       H
HETATM   41  C           0      -3.481   0.323   0.116                       C
HETATM   42  O           0      -4.737  -0.015  -0.502                       O
HETATM   43  H           0      -3.606   0.369   1.202                       H
HETATM   44  H           0      -3.130   1.291  -0.252                       H
HETATM   45  H           0       4.063  -4.261   0.799                       H
HETATM   46  H           0       1.983  -2.679  -1.275                       H
HETATM   47  H           0       0.594  -3.814  -1.425                       H
HETATM   48  P           0      -5.916   1.075  -0.509                       P
HETATM   49  O           0      -7.028   0.340  -1.383                       O
HETATM   50  O           0      -5.595   2.431  -0.984                       O
HETATM   51  O           0      -6.411   0.990   1.024                       O
HETATM   52  C           0      -7.451  -1.001  -1.084                       C
HETATM   53  C           0      -7.205   2.070   1.551                       C
HETATM   54  H           0      -8.288  -1.209  -1.749                       H
HETATM   55  H           0      -7.775  -1.082  -0.043                       H
HETATM   56  H           0      -6.638  -1.704  -1.278                       H
HETATM   57  H           0      -7.257   1.912   2.628                       H
HETATM   58  H           0      -8.213   2.044   1.127                       H
HETATM   59  H           0      -6.737   3.032   1.331                       H
HETATM   60  H           0      -0.530  -4.118   2.555                       H
HETATM   61  H           0       5.452  -3.171   0.975                       H
END
CONECT    1    2    6   10
CONECT    2    1    3    9
CONECT    3    2    4   11
CONECT    4    3    5   12   13
CONECT    5    4    6   14   15
CONECT    6    1    5   16   17
CONECT    7    8   10   20   21
CONECT    8    7    9   22   23
CONECT    9    2    8
CONECT   10    1    7   18   19
CONECT   11    3
CONECT   12    4
CONECT   13    4
CONECT   14    5
CONECT   15    5
CONECT   16    6
CONECT   17    6
CONECT   18   10
CONECT   19   10
CONECT   20    7
CONECT   21    7
CONECT   22    8
CONECT   23    8
CONECT   24   25
CONECT   25   24   27   29   37
CONECT   26   28   31
CONECT   27   25   34
CONECT   28   26   35   45   61
CONECT   29   25   30
CONECT   30   29   32   33   60
CONECT   31   26
CONECT   32   30
CONECT   33   30
CONECT   34   27   36   46   47
CONECT   35   28
CONECT   36   34
CONECT   37   25   38
CONECT   38   37   39   40   41
CONECT   39   38
CONECT   40   38
CONECT   41   38   42   43   44
CONECT   42   41   48
CONECT   43   41
CONECT   44   41
CONECT   45   28
CONECT   46   34
CONECT   47   34
CONECT   48   42   49   50   51
CONECT   49   48   52
CONECT   50   48
CONECT   51   48   53
CONECT   52   49   54   55   56
CONECT   53   51   57   58   59
CONECT   54   52
CONECT   55   52
CONECT   56   52
CONECT   57   53
CONECT   58   53
CONECT   59   53
CONECT   60   30
CONECT   61   28
