# Supplementary material for: Data for quantum-chemical modeling of the mechanisms of ring-opening polymerization of methyl ethylene phosphate
Source: Data Brief. 2019 Aug 29;26:104431. doi: 10.1016/j.dib.2019.104431 (PMC6743007; doi:10.1016/j.dib.2019.104431)
Supplement: Multimedia component 1 [file mmc1.zip › 5_TBD_TMP_transesterification/I-4__TMP_EtOH.pdb]

TITLE      I-1__TBD_MeO3-P_EtOH
REMARK   1 File created by GaussView 5.0.8
HETATM    1  N           0      -3.700  -1.123  -0.156                       N
HETATM    2  C           0      -2.625  -0.271  -0.006                       C
HETATM    3  N           0      -1.512  -0.533  -0.759                       N
HETATM    4  C           0      -1.392  -1.660  -1.660                       C
HETATM    5  C           0      -2.222  -2.826  -1.145                       C
HETATM    6  C           0      -3.650  -2.351  -0.935                       C
HETATM    7  C           0      -5.059   0.664   0.863                       C
HETATM    8  C           0      -3.774   0.953   1.633                       C
HETATM    9  N           0      -2.607   0.758   0.797                       N
HETATM   10  C           0      -5.017  -0.771   0.362                       C
HETATM   11  H           0      -0.648  -0.108  -0.436                       H
HETATM   12  H           0      -0.333  -1.917  -1.726                       H
HETATM   13  H           0      -1.727  -1.390  -2.674                       H
HETATM   14  H           0      -1.804  -3.185  -0.199                       H
HETATM   15  H           0      -2.216  -3.658  -1.857                       H
HETATM   16  H           0      -4.141  -2.199  -1.910                       H
HETATM   17  H           0      -4.233  -3.115  -0.404                       H
HETATM   18  H           0      -5.758  -0.922  -0.435                       H
HETATM   19  H           0      -5.279  -1.465   1.176                       H
HETATM   20  H           0      -5.128   1.356   0.016                       H
HETATM   21  H           0      -5.951   0.807   1.483                       H
HETATM   22  H           0      -3.733   0.310   2.528                       H
HETATM   23  H           0      -3.769   1.986   1.997                       H
HETATM   24  O           0       1.427  -0.350  -0.359                       O
HETATM   25  P           0       2.807   0.132  -0.141                       P
HETATM   26  O           0       3.659  -0.623   0.985                       O
HETATM   27  O           0      -0.990   2.973   0.454                       O
HETATM   28  C           0      -1.690   3.772  -0.472                       C
HETATM   29  H           0      -1.524   2.141   0.606                       H
HETATM   30  H           0      -1.878   3.252  -1.424                       H
HETATM   31  H           0      -2.658   4.120  -0.079                       H
HETATM   32  C           0       3.443  -2.040   1.196                       C
HETATM   33  H           0       3.820  -2.590   0.326                       H
HETATM   34  H           0       2.369  -2.223   1.282                       H
HETATM   35  O           0       3.026   1.622   0.366                       O
HETATM   36  C           0       2.232   2.693  -0.208                       C
HETATM   37  H           0       2.359   2.718  -1.295                       H
HETATM   38  H           0       1.178   2.581   0.056                       H
HETATM   39  H           0       2.630   3.610   0.226                       H
HETATM   40  O           0       3.654  -0.007  -1.504                       O
HETATM   41  C           0       5.029   0.402  -1.544                       C
HETATM   42  H           0       5.383   0.187  -2.552                       H
HETATM   43  H           0       5.622  -0.160  -0.816                       H
HETATM   44  H           0       5.122   1.472  -1.340                       H
HETATM   45  C           0       4.179  -2.439   2.456                       C
HETATM   46  H           0      -1.082   4.658  -0.685                       H
HETATM   47  H           0       4.038  -3.508   2.641                       H
HETATM   48  H           0       5.251  -2.243   2.364                       H
HETATM   49  H           0       3.798  -1.885   3.317                       H
END
CONECT    1    2    6   10
CONECT    2    1    3    9
CONECT    3    2    4   11
CONECT    4    3    5   12   13
CONECT    5    4    6   14   15
CONECT    6    1    5   16   17
CONECT    7    8   10   20   21
CONECT    8    7    9   22   23
CONECT    9    8    2
CONECT   10    1    7   18   19
CONECT   11    3
CONECT   12    4
CONECT   13    4
CONECT   14    5
CONECT   15    5
CONECT   16    6
CONECT   17    6
CONECT   18   10
CONECT   19   10
CONECT   20    7
CONECT   21    7
CONECT   22    8
CONECT   23    8
CONECT   24   25
CONECT   25   24   26   35   40
CONECT   26   25   32
CONECT   27   28   29
CONECT   28   27   30   31   46
CONECT   29   27
CONECT   30   28
CONECT   31   28
CONECT   32   26   33   34   45
CONECT   33   32
CONECT   34   32
CONECT   35   25   36
CONECT   36   35   37   38   39
CONECT   37   36
CONECT   38   36
CONECT   39   36
CONECT   40   25   41
CONECT   41   40   42   43   44
CONECT   42   41
CONECT   43   41
CONECT   44   41
CONECT   45   32   47   48   49
CONECT   46   28
CONECT   47   45
CONECT   48   45
CONECT   49   45
