# Supplementary material for: Data for quantum-chemical modeling of the mechanisms of ring-opening polymerization of methyl ethylene phosphate
Source: Data Brief. 2019 Aug 29;26:104431. doi: 10.1016/j.dib.2019.104431 (PMC6743007; doi:10.1016/j.dib.2019.104431)
Supplement: Multimedia component 1 [file mmc1.zip › 5_TBD_TMP_transesterification/TS-12__TMP_DMPE.pdb]

TITLE      TS-12_f2030_DMEP_TMP
REMARK   1 File created by GaussView 5.0.8
HETATM    1  O           0       1.350   1.753   1.084                       O
HETATM    2  P           0       0.586   2.298  -0.094                       P
HETATM    3  O           0       1.389   2.291  -1.509                       O
HETATM    4  C           0       0.675   2.613  -2.701                       C
HETATM    5  H           0       0.220   3.607  -2.631                       H
HETATM    6  H           0      -0.097   1.863  -2.895                       H
HETATM    7  O           0       0.640   3.949   0.146                       O
HETATM    8  C           0       1.884   4.532   0.505                       C
HETATM    9  H           0       2.252   4.117   1.449                       H
HETATM   10  H           0       2.638   4.374  -0.276                       H
HETATM   11  H           0       1.712   5.606   0.620                       H
HETATM   12  N           0       4.159  -2.095   0.124                       N
HETATM   13  C           0       3.110  -1.223   0.119                       C
HETATM   14  N           0       2.839  -0.500   1.218                       N
HETATM   15  C           0       3.626  -0.590   2.431                       C
HETATM   16  C           0       5.073  -0.903   2.081                       C
HETATM   17  C           0       5.116  -2.158   1.225                       C
HETATM   18  C           0       3.174  -3.158  -1.876                       C
HETATM   19  C           0       2.624  -1.771  -2.180                       C
HETATM   20  N           0       2.332  -1.074  -0.945                       N
HETATM   21  C           0       4.395  -3.022  -0.979                       C
HETATM   22  H           0       3.541   0.367   2.949                       H
HETATM   23  H           0       3.224  -1.362   3.101                       H
HETATM   24  H           0       5.506  -0.060   1.533                       H
HETATM   25  H           0       5.670  -1.061   2.985                       H
HETATM   26  H           0       4.911  -3.047   1.839                       H
HETATM   27  H           0       6.116  -2.290   0.793                       H
HETATM   28  H           0       4.665  -3.996  -0.552                       H
HETATM   29  H           0       5.260  -2.676  -1.563                       H
HETATM   30  H           0       2.403  -3.752  -1.374                       H
HETATM   31  H           0       3.457  -3.684  -2.794                       H
HETATM   32  H           0       3.342  -1.205  -2.791                       H
HETATM   33  H           0       1.696  -1.833  -2.755                       H
HETATM   34  O           0       0.229   0.289  -0.734                       O
HETATM   35  C           0      -0.724  -0.455  -0.025                       C
HETATM   36  H           0      -0.979   0.016   0.936                       H
HETATM   37  H           0      -0.338  -1.463   0.204                       H
HETATM   38  C           0      -1.992  -0.585  -0.858                       C
HETATM   39  H           0       1.391  -0.413  -0.862                       H
HETATM   40  H           0       2.185   0.311   1.115                       H
HETATM   41  O           0      -2.977  -1.370  -0.121                       O
HETATM   42  H           0      -1.794  -1.123  -1.790                       H
HETATM   43  H           0      -2.386   0.406  -1.084                       H
HETATM   44  O           0      -1.023   2.295  -0.231                       O
HETATM   45  C           0      -1.873   3.241   0.448                       C
HETATM   46  H           0      -2.871   2.799   0.412                       H
HETATM   47  H           0      -1.853   4.206  -0.061                       H
HETATM   48  H           0      -1.563   3.373   1.487                       H
HETATM   49  H           0       1.408   2.609  -3.511                       H
HETATM   50  P           0      -4.416  -0.756   0.230                       P
HETATM   51  O           0      -4.846  -1.667   1.482                       O
HETATM   52  O           0      -5.424  -1.281  -0.894                       O
HETATM   53  O           0      -4.471   0.707   0.408                       O
HETATM   54  C           0      -4.198  -1.443   2.744                       C
HETATM   55  C           0      -5.512  -2.678  -1.208                       C
HETATM   56  H           0      -6.153  -2.753  -2.087                       H
HETATM   57  H           0      -5.958  -3.226  -0.374                       H
HETATM   58  H           0      -4.524  -3.087  -1.436                       H
HETATM   59  H           0      -4.680  -2.110   3.458                       H
HETATM   60  H           0      -4.327  -0.405   3.061                       H
HETATM   61  H           0      -3.133  -1.685   2.674                       H
END
CONECT    1    2
CONECT    2    1    3    7   44
CONECT    3    2    4
CONECT    4    3    5    6   49
CONECT    5    4
CONECT    6    4
CONECT    7    2    8
CONECT    8    7    9   10   11
CONECT    9    8
CONECT   10    8
CONECT   11    8
CONECT   12   13   17   21
CONECT   13   12   14   20
CONECT   14   13   15   40
CONECT   15   14   16   22   23
CONECT   16   15   17   24   25
CONECT   17   12   16   26   27
CONECT   18   19   21   30   31
CONECT   19   18   20   32   33
CONECT   20   19   13
CONECT   21   18   12   28   29
CONECT   22   15
CONECT   23   15
CONECT   24   16
CONECT   25   16
CONECT   26   17
CONECT   27   17
CONECT   28   21
CONECT   29   21
CONECT   30   18
CONECT   31   18
CONECT   32   19
CONECT   33   19
CONECT   34   35
CONECT   35   34   36   37   38
CONECT   36   35
CONECT   37   35
CONECT   38   35   41   42   43
CONECT   40   14
CONECT   41   38   50
CONECT   42   38
CONECT   43   38
CONECT   44    2   45
CONECT   45   44   46   47   48
CONECT   46   45
CONECT   47   45
CONECT   48   45
CONECT   49    4
CONECT   50   41   51   52   53
CONECT   51   50   54
CONECT   52   50   55
CONECT   53   50
CONECT   54   51   59   60   61
CONECT   55   52   56   57   58
CONECT   56   55
CONECT   57   55
CONECT   58   55
CONECT   59   54
CONECT   60   54
CONECT   61   54
