# Supplementary material for: Data for quantum-chemical modeling of the mechanisms of ring-opening polymerization of methyl ethylene phosphate
Source: Data Brief. 2019 Aug 29;26:104431. doi: 10.1016/j.dib.2019.104431 (PMC6743007; doi:10.1016/j.dib.2019.104431)
Supplement: Multimedia component 1 [file mmc1.zip › 6_Mg1_MeOEP_ROP/MI-4p__MeOEP-3_OMe.pdb]

TITLE      MI-4p_freq_MeOEP-3_OMe
REMARK   1 File created by GaussView 5.0.8
HETATM    1  O           0       2.809   1.336  -0.385                       O
HETATM    2  P           0       4.240   0.962  -0.283                       P
HETATM    3  O           0       4.684   0.285   1.100                       O
HETATM    4  O           0       4.794  -0.164  -1.278                       O
HETATM    5  C           0       5.260  -1.030   0.891                       C
HETATM    6  C           0       4.931  -1.420  -0.556                       C
HETATM    7  H           0       6.335  -0.950   1.073                       H
HETATM    8  H           0       4.800  -1.714   1.603                       H
HETATM    9  H           0       3.994  -1.975  -0.629                       H
HETATM   10  H           0       5.736  -1.978  -1.035                       H
HETATM   11  O           0       5.104   2.265  -0.526                       O
HETATM   12  C           0       6.542   2.224  -0.451                       C
HETATM   13  H           0       6.942   1.526  -1.190                       H
HETATM   14  H           0       6.860   1.946   0.557                       H
HETATM   15  H           0       6.880   3.235  -0.676                       H
HETATM   16 Mg           0       0.811   0.912  -0.422                      Mg
HETATM   17  O           0      -6.979  -0.432  -0.987                       O
HETATM   18  O           0       0.612  -0.916   0.038                       O
HETATM   19  C           0      -8.349  -0.739  -0.674                       C
HETATM   20  H           0      -8.951  -0.262  -1.447                       H
HETATM   21  H           0      -8.507  -1.820  -0.700                       H
HETATM   22  C           0       1.251  -2.060   0.210                       C
HETATM   23  C           0       1.643  -2.476   1.529                       C
HETATM   24  C           0       2.445  -3.615   1.658                       C
HETATM   25  H           0       2.774  -3.934   2.642                       H
HETATM   26  C           0       2.820  -4.385   0.559                       C
HETATM   27  C           0       2.323  -4.050  -0.698                       C
HETATM   28  H           0       2.566  -4.700  -1.532                       H
HETATM   29  C           0       1.525  -2.919  -0.909                       C
HETATM   30  C           0       1.136  -1.747   2.791                       C
HETATM   31  C           0       0.923  -2.656  -2.305                       C
HETATM   32  C           0       1.696  -0.318   2.908                       C
HETATM   33  H           0       1.359   0.322   2.094                       H
HETATM   34  H           0       1.358   0.144   3.844                       H
HETATM   35  H           0       2.791  -0.319   2.912                       H
HETATM   36  C           0      -0.407  -1.700   2.769                       C
HETATM   37  H           0      -0.772  -1.183   1.881                       H
HETATM   38  H           0      -0.820  -2.715   2.773                       H
HETATM   39  H           0      -0.784  -1.178   3.656                       H
HETATM   40  C           0       1.538  -2.482   4.083                       C
HETATM   41  H           0       1.171  -3.514   4.105                       H
HETATM   42  H           0       2.623  -2.500   4.237                       H
HETATM   43  H           0       1.102  -1.962   4.942                       H
HETATM   44  C           0       1.211  -3.814  -3.279                       C
HETATM   45  H           0       2.279  -3.920  -3.503                       H
HETATM   46  H           0       0.840  -4.773  -2.903                       H
HETATM   47  H           0       0.703  -3.616  -4.229                       H
HETATM   48  C           0      -0.611  -2.538  -2.199                       C
HETATM   49  H           0      -0.903  -1.741  -1.515                       H
HETATM   50  H           0      -1.044  -2.325  -3.183                       H
HETATM   51  H           0      -1.042  -3.479  -1.837                       H
HETATM   52  C           0       1.500  -1.384  -2.958                       C
HETATM   53  H           0       2.596  -1.401  -2.963                       H
HETATM   54  H           0       1.164  -1.313  -3.999                       H
HETATM   55  H           0       1.164  -0.469  -2.469                       H
HETATM   56  H           0      -8.618  -0.342   0.308                       H
HETATM   57  O           0      -0.015   2.224   0.897                       O
HETATM   58  P           0      -0.993   3.270   0.427                       P
HETATM   59  O           0      -0.444   4.332  -0.613                       O
HETATM   60  O           0      -0.094   1.742  -1.875                       O
HETATM   61  C           0       0.519   4.054  -1.673                       C
HETATM   62  C           0       0.073   2.916  -2.577                       C
HETATM   63  H           0       0.607   5.003  -2.209                       H
HETATM   64  H           0       1.476   3.818  -1.195                       H
HETATM   65  H           0       0.841   2.843  -3.372                       H
HETATM   66  H           0      -0.863   3.219  -3.080                       H
HETATM   67  O           0      -6.147  -0.447   1.491                       O
HETATM   68  P           0      -5.850  -0.797   0.086                       P
HETATM   69  O           0      -4.550  -0.108  -0.546                       O
HETATM   70  O           0      -2.403   2.752  -0.070                       O
HETATM   71  C           0      -4.228   1.257  -0.225                       C
HETATM   72  C           0      -2.715   1.359  -0.292                       C
HETATM   73  H           0      -4.693   1.915  -0.964                       H
HETATM   74  H           0      -4.593   1.512   0.773                       H
HETATM   75  H           0      -2.325   1.069  -1.269                       H
HETATM   76  H           0      -2.258   0.741   0.485                       H
HETATM   77  O           0      -5.591  -2.344  -0.223                       O
HETATM   78  C           0      -4.713  -3.085   0.646                       C
HETATM   79  H           0      -3.680  -2.759   0.503                       H
HETATM   80  H           0      -5.010  -2.958   1.690                       H
HETATM   81  H           0       3.441  -5.268   0.690                       H
HETATM   82  O           0      -1.473   4.212   1.619                       O
HETATM   83  C           0      -0.490   4.958   2.354                       C
HETATM   84  H           0      -1.032   5.470   3.148                       H
HETATM   85  H           0      -0.006   5.693   1.704                       H
HETATM   86  H           0       0.254   4.286   2.789                       H
HETATM   87  H           0      -4.811  -4.130   0.354                       H
END
CONECT    1    2   16
CONECT    2    1    3    4   11
CONECT    3    2    5
CONECT    4    2    6
CONECT    5    3    6    7    8
CONECT    6    4    5    9   10
CONECT    7    5
CONECT    8    5
CONECT    9    6
CONECT   10    6
CONECT   11    2   12
CONECT   12   11   13   14   15
CONECT   13   12
CONECT   14   12
CONECT   15   12
CONECT   16    1   18   57   60
CONECT   17   19   68
CONECT   18   16   22
CONECT   19   17   20   21   56
CONECT   20   19
CONECT   21   19
CONECT   22   18   23   29
CONECT   23   22   24   30
CONECT   24   23   25   26
CONECT   25   24
CONECT   26   24   27   81
CONECT   27   26   28   29
CONECT   28   27
CONECT   29   27   22   31
CONECT   30   23   32   36   40
CONECT   31   29   44   48   52
CONECT   32   30   33   34   35
CONECT   33   32
CONECT   34   32
CONECT   35   32
CONECT   36   30   37   38   39
CONECT   37   36
CONECT   38   36
CONECT   39   36
CONECT   40   30   41   42   43
CONECT   41   40
CONECT   42   40
CONECT   43   40
CONECT   44   31   45   46   47
CONECT   45   44
CONECT   46   44
CONECT   47   44
CONECT   48   31   49   50   51
CONECT   49   48
CONECT   50   48
CONECT   51   48
CONECT   52   31   53   54   55
CONECT   53   52
CONECT   54   52
CONECT   55   52
CONECT   56   19
CONECT   57   16   58
CONECT   58   57   59   70   82
CONECT   59   58   61
CONECT   60   16   62
CONECT   61   59   62   63   64
CONECT   62   60   61   65   66
CONECT   63   61
CONECT   64   61
CONECT   65   62
CONECT   66   62
CONECT   67   68
CONECT   68   17   67   69   77
CONECT   69   68   71
CONECT   70   58   72
CONECT   71   69   72   73   74
CONECT   72   70   71   75   76
CONECT   73   71
CONECT   74   71
CONECT   75   72
CONECT   76   72
CONECT   77   68   78
CONECT   78   77   79   80   87
CONECT   79   78
CONECT   80   78
CONECT   81   26
CONECT   82   58   83
CONECT   83   82   84   85   86
CONECT   84   83
CONECT   85   83
CONECT   86   83
CONECT   87   78
