# Supplementary material for: Data for quantum-chemical modeling of the mechanisms of ring-opening polymerization of methyl ethylene phosphate
Source: Data Brief. 2019 Aug 29;26:104431. doi: 10.1016/j.dib.2019.104431 (PMC6743007; doi:10.1016/j.dib.2019.104431)
Supplement: Multimedia component 1 [file mmc1.zip › 6_Mg1_MeOEP_ROP/MI-6__MeOEP-2_OMe.pdb]

TITLE      MI-6_MeOEP-2
REMARK   1 File created by GaussView 5.0.8
HETATM    1 Mg           0       0.019  -0.042   0.492                      Mg
HETATM    2  O           0       1.852  -3.184  -2.141                       O
HETATM    3  O           0      -1.798   0.159   0.149                       O
HETATM    4  C           0       2.869  -4.069  -2.648                       C
HETATM    5  H           0       2.343  -4.838  -3.211                       H
HETATM    6  H           0       3.548  -3.523  -3.307                       H
HETATM    7  C           0      -3.090   0.114  -0.142                       C
HETATM    8  C           0      -3.658   1.087  -1.028                       C
HETATM    9  C           0      -5.025   1.020  -1.308                       C
HETATM   10  H           0      -5.476   1.747  -1.976                       H
HETATM   11  C           0      -5.846   0.042  -0.755                       C
HETATM   12  C           0      -5.288  -0.901   0.102                       C
HETATM   13  H           0      -5.942  -1.657   0.524                       H
HETATM   14  C           0      -3.929  -0.897   0.428                       C
HETATM   15  C           0      -2.795   2.192  -1.666                       C
HETATM   16  C           0      -3.364  -1.970   1.378                       C
HETATM   17  C           0      -2.178   3.086  -0.572                       C
HETATM   18  H           0      -1.563   2.510   0.120                       H
HETATM   19  H           0      -1.553   3.867  -1.026                       H
HETATM   20  H           0      -2.969   3.581   0.004                       H
HETATM   21  C           0      -1.693   1.570  -2.548                       C
HETATM   22  H           0      -1.066   0.878  -1.985                       H
HETATM   23  H           0      -2.141   1.012  -3.378                       H
HETATM   24  H           0      -1.054   2.354  -2.974                       H
HETATM   25  C           0      -3.613   3.120  -2.581                       C
HETATM   26  H           0      -4.070   2.581  -3.417                       H
HETATM   27  H           0      -4.403   3.648  -2.038                       H
HETATM   28  H           0      -2.948   3.880  -3.008                       H
HETATM   29  C           0      -4.447  -2.943   1.878                       C
HETATM   30  H           0      -5.229  -2.433   2.452                       H
HETATM   31  H           0      -4.924  -3.491   1.058                       H
HETATM   32  H           0      -3.986  -3.684   2.540                       H
HETATM   33  C           0      -2.315  -2.832   0.646                       C
HETATM   34  H           0      -1.524  -2.228   0.199                       H
HETATM   35  H           0      -1.856  -3.550   1.338                       H
HETATM   36  H           0      -2.787  -3.397  -0.165                       H
HETATM   37  C           0      -2.758  -1.314   2.636                       C
HETATM   38  H           0      -3.532  -0.767   3.187                       H
HETATM   39  H           0      -2.342  -2.078   3.304                       H
HETATM   40  H           0      -1.964  -0.609   2.388                       H
HETATM   41  H           0       3.428  -4.525  -1.827                       H
HETATM   42  O           0       1.084   1.701   0.188                       O
HETATM   43  P           0       2.438   1.913   0.801                       P
HETATM   44  O           0       2.506   1.947   2.370                       O
HETATM   45  O           0       1.006  -0.536   2.043                       O
HETATM   46  C           0       1.424   1.503   3.256                       C
HETATM   47  C           0       1.299  -0.011   3.279                       C
HETATM   48  H           0       1.701   1.913   4.230                       H
HETATM   49  H           0       0.495   1.971   2.917                       H
HETATM   50  H           0       0.523  -0.227   4.040                       H
HETATM   51  H           0       2.245  -0.421   3.676                       H
HETATM   52  O           0       0.980  -1.215  -0.864                       O
HETATM   53  P           0       2.215  -1.991  -1.159                       P
HETATM   54  O           0       3.357  -1.173  -1.910                       O
HETATM   55  O           0       3.571   0.883   0.366                       O
HETATM   56  C           0       3.352   0.266  -2.020                       C
HETATM   57  C           0       4.182   0.924  -0.939                       C
HETATM   58  H           0       3.811   0.480  -2.989                       H
HETATM   59  H           0       2.325   0.638  -2.028                       H
HETATM   60  H           0       4.381   1.962  -1.221                       H
HETATM   61  H           0       5.132   0.400  -0.823                       H
HETATM   62  O           0       3.010  -2.610   0.058                       O
HETATM   63  C           0       2.301  -3.264   1.150                       C
HETATM   64  H           0       1.726  -2.509   1.695                       H
HETATM   65  H           0       1.660  -4.060   0.761                       H
HETATM   66  H           0      -6.907   0.015  -0.990                       H
HETATM   67  O           0       3.079   3.296   0.322                       O
HETATM   68  C           0       2.292   4.503   0.406                       C
HETATM   69  H           0       2.865   5.272  -0.110                       H
HETATM   70  H           0       2.156   4.785   1.453                       H
HETATM   71  H           0       1.325   4.362  -0.080                       H
HETATM   72  H           0       3.081  -3.693   1.778                       H
END
CONECT    1    3   42   45   52
CONECT    2    4   53
CONECT    3    1    7
CONECT    4    2    5    6   41
CONECT    5    4
CONECT    6    4
CONECT    7    3    8   14
CONECT    8    7    9   15
CONECT    9    8   10   11
CONECT   10    9
CONECT   11    9   12   66
CONECT   12   11   13   14
CONECT   13   12
CONECT   14   12    7   16
CONECT   15    8   17   21   25
CONECT   16   14   29   33   37
CONECT   17   15   18   19   20
CONECT   18   17
CONECT   19   17
CONECT   20   17
CONECT   21   15   22   23   24
CONECT   22   21
CONECT   23   21
CONECT   24   21
CONECT   25   15   26   27   28
CONECT   26   25
CONECT   27   25
CONECT   28   25
CONECT   29   16   30   31   32
CONECT   30   29
CONECT   31   29
CONECT   32   29
CONECT   33   16   34   35   36
CONECT   34   33
CONECT   35   33
CONECT   36   33
CONECT   37   16   38   39   40
CONECT   38   37
CONECT   39   37
CONECT   40   37
CONECT   41    4
CONECT   42    1   43
CONECT   43   42   44   55   67
CONECT   44   43   46
CONECT   45    1   47
CONECT   46   44   47   48   49
CONECT   47   45   46   50   51
CONECT   48   46
CONECT   49   46
CONECT   50   47
CONECT   51   47
CONECT   52    1   53
CONECT   53    2   52   54   62
CONECT   54   53   56
CONECT   55   43   57
CONECT   56   54   57   58   59
CONECT   57   56   55   60   61
CONECT   58   56
CONECT   59   56
CONECT   60   57
CONECT   61   57
CONECT   62   53   63
CONECT   63   62   64   65   72
CONECT   64   63
CONECT   65   63
CONECT   66   11
CONECT   67   43   68
CONECT   68   67   69   70   71
CONECT   69   68
CONECT   70   68
CONECT   71   68
CONECT   72   63
