# Supplementary material for: Data for quantum-chemical modeling of the mechanisms of ring-opening polymerization of methyl ethylene phosphate
Source: Data Brief. 2019 Aug 29;26:104431. doi: 10.1016/j.dib.2019.104431 (PMC6743007; doi:10.1016/j.dib.2019.104431)
Supplement: Multimedia component 1 [file mmc1.zip › 7_Mg1_BDMPEP_transesterification/MI-7_sc_BDMPEMP_DMPE.pdb]

TITLE      MI-7_br_BDMPEMP_MeOEP_OMe
REMARK   1 File created by GaussView 5.0.8
HETATM    1 Mg           0       0.741   0.256  -0.007                      Mg
HETATM    2  O           0      -0.539  -2.567   3.415                       O
HETATM    3  O           0       0.317   2.057   0.249                       O
HETATM    4  C           0      -1.611  -1.780   3.981                       C
HETATM    5  H           0      -2.038  -1.120   3.224                       H
HETATM    6  C           0       0.013   3.343   0.133                       C
HETATM    7  C           0      -1.053   3.897   0.913                       C
HETATM    8  C           0      -1.359   5.253   0.767                       C
HETATM    9  H           0      -2.165   5.691   1.345                       H
HETATM   10  C           0      -0.656   6.077  -0.105                       C
HETATM   11  C           0       0.386   5.538  -0.851                       C
HETATM   12  H           0       0.928   6.197  -1.521                       H
HETATM   13  C           0       0.747   4.190  -0.759                       C
HETATM   14  C           0      -1.856   3.034   1.905                       C
HETATM   15  C           0       1.914   3.651  -1.606                       C
HETATM   16  C           0      -2.591   1.902   1.160                       C
HETATM   17  H           0      -1.890   1.263   0.622                       H
HETATM   18  H           0      -3.156   1.282   1.869                       H
HETATM   19  H           0      -3.301   2.319   0.438                       H
HETATM   20  C           0      -0.917   2.449   2.979                       C
HETATM   21  H           0      -0.144   1.827   2.526                       H
HETATM   22  H           0      -0.428   3.255   3.537                       H
HETATM   23  H           0      -1.485   1.841   3.696                       H
HETATM   24  C           0      -2.932   3.842   2.651                       C
HETATM   25  H           0      -2.503   4.658   3.242                       H
HETATM   26  H           0      -3.679   4.266   1.972                       H
HETATM   27  H           0      -3.463   3.180   3.345                       H
HETATM   28  C           0       2.583   4.750  -2.453                       C
HETATM   29  H           0       1.892   5.201  -3.172                       H
HETATM   30  H           0       3.007   5.548  -1.835                       H
HETATM   31  H           0       3.406   4.310  -3.028                       H
HETATM   32  C           0       3.020   3.079  -0.696                       C
HETATM   33  H           0       2.659   2.266  -0.065                       H
HETATM   34  H           0       3.855   2.703  -1.300                       H
HETATM   35  H           0       3.409   3.864  -0.038                       H
HETATM   36  C           0       1.408   2.590  -2.603                       C
HETATM   37  H           0       0.726   3.047  -3.328                       H
HETATM   38  H           0       2.242   2.146  -3.159                       H
HETATM   39  H           0       0.854   1.786  -2.114                       H
HETATM   40  H           0      -2.357  -2.496   4.322                       H
HETATM   41  O           0      -0.567  -0.654  -1.300                       O
HETATM   42  P           0      -1.167  -2.009  -1.424                       P
HETATM   43  O           0      -0.956  -2.518  -2.919                       O
HETATM   44  C           0      -1.501  -3.777  -3.358                       C
HETATM   45  H           0      -1.103  -4.601  -2.762                       H
HETATM   46  O           0      -2.719  -2.103  -1.095                       O
HETATM   47  C           0      -3.619  -1.064  -1.560                       C
HETATM   48  H           0      -3.785  -1.180  -2.634                       H
HETATM   49  H           0      -3.191  -0.080  -1.361                       H
HETATM   50  C           0      -4.913  -1.266  -0.794                       C
HETATM   51  O           0       0.090  -0.876   1.581                       O
HETATM   52  P           0       0.609  -1.854   2.586                       P
HETATM   53  O           0       1.459  -3.067   2.031                       O
HETATM   54  O           0      -0.640  -3.135  -0.439                       O
HETATM   55  C           0       1.058  -4.021   1.029                       C
HETATM   56  C           0       0.786  -3.427  -0.337                       C
HETATM   57  H           0       1.913  -4.694   0.959                       H
HETATM   58  H           0       0.192  -4.585   1.389                       H
HETATM   59  H           0       1.024  -4.167  -1.107                       H
HETATM   60  H           0       1.390  -2.516  -0.478                       H
HETATM   61  O           0       1.560  -1.227   3.681                       O
HETATM   62  H           0      -0.916   7.129  -0.200                       H
HETATM   63  H           0      -1.236  -1.200   4.826                       H
HETATM   64  H           0      -2.591  -3.767  -3.292                       H
HETATM   65  O           0      -5.847  -0.330  -1.347                       O
HETATM   66  H           0      -4.765  -1.068   0.270                       H
HETATM   67  H           0      -5.280  -2.289  -0.923                       H
HETATM   68  P           0      -7.353  -0.233  -0.809                       P
HETATM   69  O           0      -8.145   0.806  -1.484                       O
HETATM   70  O           0      -7.114  -0.106   0.767                       O
HETATM   71  O           0      -7.956  -1.725  -0.916                       O
HETATM   72  O           0       2.374  -0.690  -0.210                       O
HETATM   73  C           0       3.429  -0.753  -1.112                       C
HETATM   74  C           0       4.748  -0.805  -0.350                       C
HETATM   75  H           0       3.462   0.103  -1.806                       H
HETATM   76  H           0       3.376  -1.658  -1.748                       H
HETATM   77  C           0       2.549  -0.229   3.307                       C
HETATM   78  H           0       2.987  -0.461   2.334                       H
HETATM   79  H           0       2.073   0.752   3.285                       H
HETATM   80  H           0       3.309  -0.264   4.086                       H
HETATM   81  C           0      -8.705  -2.088  -2.092                       C
HETATM   82  C           0      -8.242   0.161   1.621                       C
HETATM   83  H           0      -9.188  -3.037  -1.863                       H
HETATM   84  H           0      -9.453  -1.326  -2.319                       H
HETATM   85  H           0      -8.035  -2.212  -2.948                       H
HETATM   86  H           0      -7.836   0.304   2.622                       H
HETATM   87  H           0      -8.758   1.067   1.295                       H
HETATM   88  H           0      -8.928  -0.690   1.619                       H
HETATM   89  O           0       5.821  -1.002  -1.306                       O
HETATM   90  H           0       4.912   0.128   0.198                       H
HETATM   91  H           0       4.745  -1.641   0.355                       H
HETATM   92  P           0       7.351  -0.926  -0.887                       P
HETATM   93  O           0       8.286  -1.198  -1.994                       O
HETATM   94  O           0       7.567   0.502  -0.162                       O
HETATM   95  O           0       7.403  -1.911   0.380                       O
HETATM   96  C           0       8.679  -2.176   0.985                       C
HETATM   97  C           0       7.937   1.631  -0.973                       C
HETATM   98  H           0       8.504  -2.934   1.749                       H
HETATM   99  H           0       9.383  -2.555   0.240                       H
HETATM  100  H           0       9.076  -1.269   1.450                       H
HETATM  101  H           0       8.204   2.429  -0.280                       H
HETATM  102  H           0       8.788   1.382  -1.610                       H
HETATM  103  H           0       7.094   1.952  -1.591                       H
HETATM  104  H           0      -1.193  -3.890  -4.397                       H
END
CONECT    1    3   41   51   72
CONECT    2    4   52
CONECT    3    1    6
CONECT    4    2    5   40   63
CONECT    5    4
CONECT    6    3    7   13
CONECT    7    6    8   14
CONECT    8    7    9   10
CONECT    9    8
CONECT   10    8   11   62
CONECT   11   10   12   13
CONECT   12   11
CONECT   13    6   11   15
CONECT   14    7   16   20   24
CONECT   15   13   28   32   36
CONECT   16   14   17   18   19
CONECT   17   16
CONECT   18   16
CONECT   19   16
CONECT   20   14   21   22   23
CONECT   21   20
CONECT   22   20
CONECT   23   20
CONECT   24   14   25   26   27
CONECT   25   24
CONECT   26   24
CONECT   27   24
CONECT   28   15   29   30   31
CONECT   29   28
CONECT   30   28
CONECT   31   28
CONECT   32   15   33   34   35
CONECT   33   32
CONECT   34   32
CONECT   35   32
CONECT   36   15   37   38   39
CONECT   37   36
CONECT   38   36
CONECT   39   36
CONECT   40    4
CONECT   41    1   42
CONECT   42   41   43   46   54
CONECT   43   42   44
CONECT   44   43   45   64  104
CONECT   45   44
CONECT   46   42   47
CONECT   47   46   48   49   50
CONECT   48   47
CONECT   49   47
CONECT   50   47   65   66   67
CONECT   51    1   52
CONECT   52    2   51   53   61
CONECT   53   52   55
CONECT   54   42   56
CONECT   55   53   56   57   58
CONECT   56   54   55   59   60
CONECT   57   55
CONECT   58   55
CONECT   59   56
CONECT   60   56
CONECT   61   52   77
CONECT   62   10
CONECT   63    4
CONECT   64   44
CONECT   65   50   68
CONECT   66   50
CONECT   67   50
CONECT   68   65   69   70   71
CONECT   69   68
CONECT   70   68   82
CONECT   71   68   81
CONECT   72    1   73
CONECT   73   72   74   75   76
CONECT   74   73   89   90   91
CONECT   75   73
CONECT   76   73
CONECT   77   61   78   79   80
CONECT   78   77
CONECT   79   77
CONECT   80   77
CONECT   81   71   83   84   85
CONECT   82   70   86   87   88
CONECT   83   81
CONECT   84   81
CONECT   85   81
CONECT   86   82
CONECT   87   82
CONECT   88   82
CONECT   89   74   92
CONECT   90   74
CONECT   91   74
CONECT   92   89   93   94   95
CONECT   93   92
CONECT   94   92   97
CONECT   95   92   96
CONECT   96   95   98   99  100
CONECT   97   94  101  102  103
CONECT   98   96
CONECT   99   96
CONECT  100   96
CONECT  101   97
CONECT  102   97
CONECT  103   97
CONECT  104   44
