# Supplementary material for: Data for quantum-chemical modeling of the mechanisms of ring-opening polymerization of methyl ethylene phosphate
Source: Data Brief. 2019 Aug 29;26:104431. doi: 10.1016/j.dib.2019.104431 (PMC6743007; doi:10.1016/j.dib.2019.104431)
Supplement: Multimedia component 1 [file mmc1.zip › 7_Mg1_BDMPEP_transesterification/MTS-45_sc_BDMPEMP_DMPE.pdb]

TITLE      title
REMARK   1 File created by GaussView 5.0.8
HETATM    1 Mg           0       0.428   1.360   0.349                      Mg
HETATM    2  O           0      -0.859   5.283  -0.822                       O
HETATM    3  O           0       2.200   1.482   0.884                       O
HETATM    4  C           0      -1.340   6.189  -1.836                       C
HETATM    5  H           0      -0.905   7.158  -1.598                       H
HETATM    6  H           0      -1.005   5.858  -2.821                       H
HETATM    7  C           0       3.479   1.537   1.229                       C
HETATM    8  C           0       3.888   1.125   2.539                       C
HETATM    9  C           0       5.252   1.139   2.848                       C
HETATM   10  H           0       5.585   0.824   3.831                       H
HETATM   11  C           0       6.213   1.550   1.930                       C
HETATM   12  C           0       5.804   1.990   0.676                       C
HETATM   13  H           0       6.565   2.330  -0.019                       H
HETATM   14  C           0       4.458   2.010   0.297                       C
HETATM   15  C           0       2.866   0.683   3.604                       C
HETATM   16  C           0       4.060   2.562  -1.085                       C
HETATM   17  C           0       1.857   1.815   3.883                       C
HETATM   18  H           0       1.345   2.138   2.975                       H
HETATM   19  H           0       1.103   1.487   4.610                       H
HETATM   20  H           0       2.370   2.689   4.299                       H
HETATM   21  C           0       2.136  -0.598   3.155                       C
HETATM   22  H           0       1.600  -0.457   2.217                       H
HETATM   23  H           0       2.852  -1.417   3.020                       H
HETATM   24  H           0       1.409  -0.910   3.916                       H
HETATM   25  C           0       3.531   0.356   4.953                       C
HETATM   26  H           0       4.229  -0.486   4.881                       H
HETATM   27  H           0       4.069   1.214   5.370                       H
HETATM   28  H           0       2.758   0.073   5.676                       H
HETATM   29  C           0       5.274   3.062  -1.889                       C
HETATM   30  H           0       5.810   3.866  -1.374                       H
HETATM   31  H           0       5.985   2.259  -2.112                       H
HETATM   32  H           0       4.928   3.463  -2.849                       H
HETATM   33  C           0       3.391   1.474  -1.946                       C
HETATM   34  H           0       2.495   1.070  -1.473                       H
HETATM   35  H           0       3.108   1.883  -2.924                       H
HETATM   36  H           0       4.080   0.641  -2.122                       H
HETATM   37  C           0       3.122   3.775  -0.914                       C
HETATM   38  H           0       3.646   4.591  -0.405                       H
HETATM   39  H           0       2.791   4.145  -1.893                       H
HETATM   40  H           0       2.241   3.531  -0.319                       H
HETATM   41  H           0      -2.431   6.252  -1.807                       H
HETATM   42  O           0      -0.674  -0.176   1.014                       O
HETATM   43  P           0      -1.234  -1.051  -0.097                       P
HETATM   44  O           0      -2.085  -2.193   0.702                       O
HETATM   45  O           0      -2.471  -0.577  -1.019                       O
HETATM   46  C           0      -1.444  -2.917   1.757                       C
HETATM   47  C           0      -3.656  -1.362  -1.262                       C
HETATM   48  H           0      -1.075  -2.232   2.525                       H
HETATM   49  C           0      -4.748  -0.956  -0.286                       C
HETATM   50  H           0      -3.962  -1.117  -2.282                       H
HETATM   51  O           0      -0.250  -2.078  -0.845                       O
HETATM   52  C           0       1.093  -1.830  -1.291                       C
HETATM   53  H           0       1.605  -1.128  -0.631                       H
HETATM   54  H           0       1.079  -1.418  -2.301                       H
HETATM   55  C           0       1.801  -3.175  -1.278                       C
HETATM   56  O           0      -0.615   3.077   0.342                       O
HETATM   57  P           0      -1.337   3.777  -0.765                       P
HETATM   58  O           0      -1.131   3.257  -2.236                       O
HETATM   59  O           0      -0.281   0.545  -1.289                       O
HETATM   60  C           0      -1.630   1.970  -2.731                       C
HETATM   61  C           0      -0.580   0.878  -2.607                       C
HETATM   62  H           0      -2.537   1.709  -2.184                       H
HETATM   63  H           0      -1.875   2.160  -3.779                       H
HETATM   64  H           0       0.327   1.197  -3.141                       H
HETATM   65  H           0      -0.987   0.010  -3.152                       H
HETATM   66  O           0      -2.921   3.753  -0.576                       O
HETATM   67  H           0       7.267   1.545   2.196                       H
HETATM   68  H           0      -0.618  -3.518   1.365                       H
HETATM   69  H           0      -3.448  -2.429  -1.197                       H
HETATM   70  O           0      -5.951  -1.600  -0.746                       O
HETATM   71  H           0      -4.889   0.128  -0.302                       H
HETATM   72  H           0      -4.503  -1.280   0.727                       H
HETATM   73  P           0      -7.285  -1.617   0.133                       P
HETATM   74  O           0      -8.416  -2.276  -0.540                       O
HETATM   75  O           0      -7.436  -0.069   0.518                       O
HETATM   76  O           0      -6.881  -2.247   1.561                       O
HETATM   77  O           0       3.058  -2.974  -1.944                       O
HETATM   78  H           0       1.230  -3.925  -1.832                       H
HETATM   79  H           0       1.948  -3.524  -0.252                       H
HETATM   80  P           0       4.409  -3.673  -1.449                       P
HETATM   81  O           0       5.560  -3.374  -2.318                       O
HETATM   82  O           0       3.938  -5.202  -1.326                       O
HETATM   83  O           0       4.589  -3.284   0.099                       O
HETATM   84  H           0      -2.200  -3.579   2.183                       H
HETATM   85  C           0      -3.494   3.806   0.751                       C
HETATM   86  H           0      -3.340   4.795   1.188                       H
HETATM   87  H           0      -4.559   3.618   0.622                       H
HETATM   88  H           0      -3.047   3.040   1.386                       H
HETATM   89  C           0      -8.605   0.344   1.250                       C
HETATM   90  C           0      -7.003  -3.670   1.747                       C
HETATM   91  H           0      -6.873  -3.849   2.815                       H
HETATM   92  H           0      -7.987  -4.015   1.423                       H
HETATM   93  H           0      -6.224  -4.196   1.189                       H
HETATM   94  H           0      -8.553   1.430   1.319                       H
HETATM   95  H           0      -9.511   0.048   0.716                       H
HETATM   96  H           0      -8.596  -0.091   2.253                       H
HETATM   97  C           0       5.376  -2.120   0.452                       C
HETATM   98  C           0       4.919  -6.192  -0.972                       C
HETATM   99  H           0       4.411  -7.155  -1.022                       H
HETATM  100  H           0       5.751  -6.173  -1.679                       H
HETATM  101  H           0       5.283  -6.020   0.045                       H
HETATM  102  H           0       5.590  -2.212   1.516                       H
HETATM  103  H           0       6.304  -2.105  -0.122                       H
HETATM  104  H           0       4.807  -1.205   0.275                       H
END
CONECT    1    3   42   56   59
CONECT    2    4   57
CONECT    3    1    7
CONECT    4    2    5    6   41
CONECT    5    4
CONECT    6    4
CONECT    7    3    8   14
CONECT    8    7    9   15
CONECT    9    8   10   11
CONECT   10    9
CONECT   11    9   12   67
CONECT   12   11   13   14
CONECT   13   12
CONECT   14    7   12   16
CONECT   15    8   17   21   25
CONECT   16   14   29   33   37
CONECT   17   15   18   19   20
CONECT   18   17
CONECT   19   17
CONECT   20   17
CONECT   21   15   22   23   24
CONECT   22   21
CONECT   23   21
CONECT   24   21
CONECT   25   15   26   27   28
CONECT   26   25
CONECT   27   25
CONECT   28   25
CONECT   29   16   30   31   32
CONECT   30   29
CONECT   31   29
CONECT   32   29
CONECT   33   16   34   35   36
CONECT   34   33
CONECT   35   33
CONECT   36   33
CONECT   37   16   38   39   40
CONECT   38   37
CONECT   39   37
CONECT   40   37
CONECT   41    4
CONECT   42    1   43
CONECT   43   42   44   45   51
CONECT   44   43   46
CONECT   45   43   47
CONECT   46   44   48   68   84
CONECT   47   45   49   50   69
CONECT   48   46
CONECT   49   47   70   71   72
CONECT   50   47
CONECT   51   43   52
CONECT   52   51   53   54   55
CONECT   53   52
CONECT   54   52
CONECT   55   52   77   78   79
CONECT   56    1   57
CONECT   57    2   56   58   66
CONECT   58   57   60
CONECT   59    1   61
CONECT   60   58   61   62   63
CONECT   61   60   59   64   65
CONECT   62   60
CONECT   63   60
CONECT   64   61
CONECT   65   61
CONECT   66   57   85
CONECT   67   11
CONECT   68   46
CONECT   69   47
CONECT   70   49   73
CONECT   71   49
CONECT   72   49
CONECT   73   70   74   75   76
CONECT   74   73
CONECT   75   73   89
CONECT   76   73   90
CONECT   77   55   80
CONECT   78   55
CONECT   79   55
CONECT   80   77   81   82   83
CONECT   81   80
CONECT   82   80   98
CONECT   83   80   97
CONECT   84   46
CONECT   85   66   86   87   88
CONECT   86   85
CONECT   87   85
CONECT   88   85
CONECT   89   75   94   95   96
CONECT   90   76   91   92   93
CONECT   91   90
CONECT   92   90
CONECT   93   90
CONECT   94   89
CONECT   95   89
CONECT   96   89
CONECT   97   83  102  103  104
CONECT   98   82   99  100  101
CONECT   99   98
CONECT  100   98
CONECT  101   98
CONECT  102   97
CONECT  103   97
CONECT  104   97
