# Supplementary material for: Data for quantum-chemical modeling of the mechanisms of ring-opening polymerization of methyl ethylene phosphate
Source: Data Brief. 2019 Aug 29;26:104431. doi: 10.1016/j.dib.2019.104431 (PMC6743007; doi:10.1016/j.dib.2019.104431)
Supplement: Multimedia component 1 [file mmc1.zip › 7_Mg1_BDMPEP_transesterification/MTS-56_br_BDMPEMP_DMPE.pdb]

TITLE      title
REMARK   1 File created by GaussView 5.0.8
HETATM    1 Mg           0      -2.113  -0.188   0.278                      Mg
HETATM    2  O           0      -2.177   3.645  -1.321                       O
HETATM    3  O           0      -3.452  -1.429   0.793                       O
HETATM    4  C           0      -1.475   3.859  -0.071                       C
HETATM    5  H           0      -2.189   4.025   0.737                       H
HETATM    6  C           0      -4.761  -1.164   0.863                       C
HETATM    7  C           0      -5.304  -0.542   2.029                       C
HETATM    8  C           0      -6.649  -0.155   2.011                       C
HETATM    9  H           0      -7.080   0.347   2.871                       H
HETATM   10  C           0      -7.472  -0.405   0.916                       C
HETATM   11  C           0      -6.961  -1.113  -0.168                       C
HETATM   12  H           0      -7.632  -1.351  -0.987                       H
HETATM   13  C           0      -5.625  -1.527  -0.219                       C
HETATM   14  C           0      -4.459  -0.356   3.306                       C
HETATM   15  C           0      -5.131  -2.406  -1.384                       C
HETATM   16  C           0      -3.993  -1.738   3.810                       C
HETATM   17  H           0      -3.417  -2.258   3.042                       H
HETATM   18  H           0      -3.364  -1.627   4.702                       H
HETATM   19  H           0      -4.854  -2.360   4.078                       H
HETATM   20  C           0      -3.223   0.541   3.076                       C
HETATM   21  H           0      -2.385  -0.021   2.655                       H
HETATM   22  H           0      -3.456   1.398   2.433                       H
HETATM   23  H           0      -2.853   0.939   4.028                       H
HETATM   24  C           0      -5.271   0.295   4.440                       C
HETATM   25  H           0      -5.592   1.313   4.191                       H
HETATM   26  H           0      -6.158  -0.290   4.703                       H
HETATM   27  H           0      -4.648   0.359   5.338                       H
HETATM   28  C           0      -6.257  -2.741  -2.377                       C
HETATM   29  H           0      -7.094  -3.257  -1.895                       H
HETATM   30  H           0      -6.647  -1.850  -2.883                       H
HETATM   31  H           0      -5.867  -3.409  -3.153                       H
HETATM   32  C           0      -4.019  -1.719  -2.202                       C
HETATM   33  H           0      -3.093  -1.637  -1.631                       H
HETATM   34  H           0      -3.790  -2.307  -3.100                       H
HETATM   35  H           0      -4.327  -0.720  -2.530                       H
HETATM   36  C           0      -4.610  -3.744  -0.821                       C
HETATM   37  H           0      -5.425  -4.302  -0.347                       H
HETATM   38  H           0      -4.199  -4.366  -1.626                       H
HETATM   39  H           0      -3.834  -3.577  -0.072                       H
HETATM   40  H           0      -0.837   3.005   0.159                       H
HETATM   41  O           0      -0.276   0.193   1.127                       O
HETATM   42  P           0       0.485  -0.243  -0.123                       P
HETATM   43  O           0       1.651  -1.336   0.362                       O
HETATM   44  O           0      -0.556  -1.573  -0.643                       O
HETATM   45  C           0       2.525  -1.920  -0.601                       C
HETATM   46  C           0      -0.514  -2.861  -0.002                       C
HETATM   47  C           0       3.456  -2.843   0.165                       C
HETATM   48  H           0       1.967  -2.492  -1.352                       H
HETATM   49  H           0      -1.486  -3.320  -0.188                       H
HETATM   50  H           0       0.269  -3.487  -0.437                       H
HETATM   51  O           0       1.644   0.883  -0.555                       O
HETATM   52  C           0       2.728   1.158   0.339                       C
HETATM   53  H           0       3.573   0.485   0.164                       H
HETATM   54  H           0       2.414   1.058   1.382                       H
HETATM   55  C           0       3.151   2.588   0.049                       C
HETATM   56  O           0      -3.079   1.443  -0.363                       O
HETATM   57  P           0      -3.043   2.334  -1.568                       P
HETATM   58  O           0      -2.507   1.724  -2.928                       O
HETATM   59  O           0      -0.517   0.597  -1.276                       O
HETATM   60  C           0      -1.108   1.670  -3.295                       C
HETATM   61  C           0      -0.414   0.472  -2.685                       C
HETATM   62  H           0      -1.104   1.601  -4.385                       H
HETATM   63  H           0      -0.622   2.599  -2.989                       H
HETATM   64  H           0       0.636   0.498  -3.004                       H
HETATM   65  H           0      -0.869  -0.466  -3.021                       H
HETATM   66  O           0      -4.483   2.781  -2.027                       O
HETATM   67  H           0      -8.512  -0.089   0.926                       H
HETATM   68  H           0      -0.874   4.754  -0.226                       H
HETATM   69  H           0       3.108  -1.156  -1.129                       H
HETATM   70  H           0      -0.355  -2.770   1.075                       H
HETATM   71  O           0       4.322   2.838   0.850                       O
HETATM   72  H           0       2.359   3.290   0.320                       H
HETATM   73  H           0       3.392   2.710  -1.011                       H
HETATM   74  O           0       4.381  -3.374  -0.801                       O
HETATM   75  H           0       2.896  -3.656   0.634                       H
HETATM   76  H           0       3.995  -2.288   0.938                       H
HETATM   77  P           0       5.512  -4.427  -0.388                       P
HETATM   78  P           0       5.068   4.250   0.831                       P
HETATM   79  O           0       6.241   4.301   1.719                       O
HETATM   80  O           0       3.858   5.258   1.122                       O
HETATM   81  O           0       5.375   4.580  -0.718                       O
HETATM   82  O           0       6.358  -4.837  -1.521                       O
HETATM   83  O           0       4.644  -5.547   0.354                       O
HETATM   84  O           0       6.305  -3.776   0.855                       O
HETATM   85  C           0      -5.604   2.745  -1.104                       C
HETATM   86  H           0      -6.491   2.844  -1.726                       H
HETATM   87  H           0      -5.625   1.799  -0.561                       H
HETATM   88  H           0      -5.538   3.587  -0.412                       H
HETATM   89  C           0       5.304  -6.733   0.835                       C
HETATM   90  C           0       7.488  -2.995   0.596                       C
HETATM   91  H           0       4.518  -7.385   1.214                       H
HETATM   92  H           0       5.838  -7.227   0.020                       H
HETATM   93  H           0       5.995  -6.479   1.643                       H
HETATM   94  H           0       7.963  -2.834   1.563                       H
HETATM   95  H           0       8.161  -3.533  -0.074                       H
HETATM   96  H           0       7.219  -2.031   0.155                       H
HETATM   97  C           0       4.153   6.656   1.296                       C
HETATM   98  C           0       6.644   4.183  -1.272                       C
HETATM   99  H           0       6.718   4.672  -2.243                       H
HETATM  100  H           0       7.462   4.504  -0.623                       H
HETATM  101  H           0       6.682   3.098  -1.403                       H
HETATM  102  H           0       3.217   7.129   1.593                       H
HETATM  103  H           0       4.904   6.792   2.077                       H
HETATM  104  H           0       4.503   7.088   0.354                       H
END
CONECT    1    3   41   56
CONECT    2    4   57
CONECT    3    1    6
CONECT    4    2    5   40   68
CONECT    5    4
CONECT    6    3    7   13
CONECT    7    6    8   14
CONECT    8    7    9   10
CONECT    9    8
CONECT   10    8   11   67
CONECT   11   10   12   13
CONECT   12   11
CONECT   13   11    6   15
CONECT   14    7   16   20   24
CONECT   15   13   28   32   36
CONECT   16   14   17   18   19
CONECT   17   16
CONECT   18   16
CONECT   19   16
CONECT   20   14   21   22   23
CONECT   21   20
CONECT   22   20
CONECT   23   20
CONECT   24   14   25   26   27
CONECT   25   24
CONECT   26   24
CONECT   27   24
CONECT   28   15   29   30   31
CONECT   29   28
CONECT   30   28
CONECT   31   28
CONECT   32   15   33   34   35
CONECT   33   32
CONECT   34   32
CONECT   35   32
CONECT   36   15   37   38   39
CONECT   37   36
CONECT   38   36
CONECT   39   36
CONECT   40    4
CONECT   41    1   42
CONECT   42   41   43   44   51
CONECT   42   59
CONECT   43   42   45
CONECT   44   42   46
CONECT   45   43   47   48   69
CONECT   46   44   49   50   70
CONECT   47   45   74   75   76
CONECT   48   45
CONECT   49   46
CONECT   50   46
CONECT   51   42   52
CONECT   52   51   53   54   55
CONECT   53   52
CONECT   54   52
CONECT   55   52   71   72   73
CONECT   56    1   57
CONECT   57   56    2   58   66
CONECT   58   57   60
CONECT   59   42   61
CONECT   60   58   61   62   63
CONECT   61   59   60   64   65
CONECT   62   60
CONECT   63   60
CONECT   64   61
CONECT   65   61
CONECT   66   57   85
CONECT   67   10
CONECT   68    4
CONECT   69   45
CONECT   70   46
CONECT   71   55   78
CONECT   72   55
CONECT   73   55
CONECT   74   47   77
CONECT   75   47
CONECT   76   47
CONECT   77   74   82   83   84
CONECT   78   71   79   80   81
CONECT   79   78
CONECT   80   78   97
CONECT   81   78   98
CONECT   82   77
CONECT   83   77   89
CONECT   84   77   90
CONECT   85   66   86   87   88
CONECT   86   85
CONECT   87   85
CONECT   88   85
CONECT   89   83   91   92   93
CONECT   90   84   94   95   96
CONECT   91   89
CONECT   92   89
CONECT   93   89
CONECT   94   90
CONECT   95   90
CONECT   96   90
CONECT   97   80  102  103  104
CONECT   98   81   99  100  101
CONECT   99   98
CONECT  100   98
CONECT  101   98
CONECT  102   97
CONECT  103   97
CONECT  104   97
