# Supplementary material for: Data for quantum-chemical modeling of the mechanisms of ring-opening polymerization of methyl ethylene phosphate
Source: Data Brief. 2019 Aug 29;26:104431. doi: 10.1016/j.dib.2019.104431 (PMC6743007; doi:10.1016/j.dib.2019.104431)
Supplement: Multimedia component 1 [file mmc1.zip › 7_Mg1_BDMPEP_transesterification/MTS-56_sc_BDMPEMP_DMPE.pdb]

TITLE      title
REMARK   1 File created by GaussView 5.0.8
HETATM    1 Mg           0       0.903  -0.661   0.007                      Mg
HETATM    2  O           0      -1.450  -4.094   0.270                       O
HETATM    3  O           0       2.770  -0.373   0.190                       O
HETATM    4  C           0      -1.965  -3.304   1.370                       C
HETATM    5  H           0      -2.949  -3.718   1.587                       H
HETATM    6  C           0       3.663  -1.312   0.521                       C
HETATM    7  C           0       3.889  -1.631   1.897                       C
HETATM    8  C           0       4.732  -2.705   2.201                       C
HETATM    9  H           0       4.898  -2.989   3.235                       H
HETATM   10  C           0       5.385  -3.432   1.210                       C
HETATM   11  C           0       5.240  -3.046  -0.120                       C
HETATM   12  H           0       5.799  -3.590  -0.874                       H
HETATM   13  C           0       4.411  -1.984  -0.497                       C
HETATM   14  C           0       3.286  -0.776   3.030                       C
HETATM   15  C           0       4.367  -1.524  -1.968                       C
HETATM   16  C           0       3.845   0.658   2.929                       C
HETATM   17  H           0       3.625   1.095   1.953                       H
HETATM   18  H           0       3.405   1.298   3.703                       H
HETATM   19  H           0       4.932   0.655   3.069                       H
HETATM   20  C           0       1.742  -0.722   2.984                       C
HETATM   21  H           0       1.384   0.027   2.275                       H
HETATM   22  H           0       1.313  -1.701   2.742                       H
HETATM   23  H           0       1.340  -0.419   3.958                       H
HETATM   24  C           0       3.663  -1.319   4.421                       C
HETATM   25  H           0       3.259  -2.322   4.599                       H
HETATM   26  H           0       4.746  -1.352   4.574                       H
HETATM   27  H           0       3.249  -0.657   5.190                       H
HETATM   28  C           0       5.329  -2.334  -2.855                       C
HETATM   29  H           0       6.366  -2.265  -2.510                       H
HETATM   30  H           0       5.054  -3.393  -2.912                       H
HETATM   31  H           0       5.300  -1.936  -3.876                       H
HETATM   32  C           0       2.965  -1.685  -2.587                       C
HETATM   33  H           0       2.250  -0.983  -2.153                       H
HETATM   34  H           0       3.002  -1.475  -3.664                       H
HETATM   35  H           0       2.588  -2.706  -2.461                       H
HETATM   36  C           0       4.806  -0.048  -2.054                       C
HETATM   37  H           0       5.839   0.065  -1.709                       H
HETATM   38  H           0       4.759   0.306  -3.092                       H
HETATM   39  H           0       4.171   0.590  -1.437                       H
HETATM   40  H           0      -1.318  -3.404   2.243                       H
HETATM   41  O           0      -0.629   0.562   0.627                       O
HETATM   42  P           0      -1.189   0.737  -0.784                       P
HETATM   43  O           0      -1.484   2.353  -1.029                       O
HETATM   44  O           0       0.331   0.862  -1.684                       O
HETATM   45  C           0      -2.130   2.801  -2.220                       C
HETATM   46  C           0       1.054   2.079  -1.920                       C
HETATM   47  H           0      -1.568   2.519  -3.118                       H
HETATM   48  H           0       1.888   1.796  -2.568                       H
HETATM   49  H           0       0.439   2.801  -2.459                       H
HETATM   50  O           0      -2.823   0.367  -0.827                       O
HETATM   51  C           0      -3.718   1.084   0.031                       C
HETATM   52  H           0      -3.899   2.104  -0.321                       H
HETATM   53  H           0      -3.311   1.139   1.045                       H
HETATM   54  C           0      -5.014   0.293   0.018                       C
HETATM   55  O           0       0.654  -2.630   0.291                       O
HETATM   56  P           0      -0.042  -3.764  -0.397                       P
HETATM   57  O           0      -0.335  -3.622  -1.948                       O
HETATM   58  O           0      -0.976  -0.932  -1.276                       O
HETATM   59  C           0      -1.469  -2.906  -2.490                       C
HETATM   60  C           0      -1.204  -1.420  -2.589                       C
HETATM   61  H           0      -1.624  -3.332  -3.483                       H
HETATM   62  H           0      -2.348  -3.103  -1.871                       H
HETATM   63  H           0      -2.097  -0.956  -3.026                       H
HETATM   64  H           0      -0.340  -1.210  -3.229                       H
HETATM   65  O           0       0.812  -5.087  -0.411                       O
HETATM   66  H           0       6.031  -4.267   1.474                       H
HETATM   67  H           0      -2.045  -2.256   1.082                       H
HETATM   68  H           0      -3.145   2.399  -2.307                       H
HETATM   69  C           0       1.593   2.734  -0.655                       C
HETATM   70  O           0      -5.948   1.011   0.846                       O
HETATM   71  H           0      -4.862  -0.710   0.424                       H
HETATM   72  H           0      -5.402   0.209  -1.002                       H
HETATM   73  P           0      -7.484   0.583   0.938                       P
HETATM   74  O           0      -8.267   1.410   1.871                       O
HETATM   75  O           0      -7.363  -0.985   1.239                       O
HETATM   76  O           0      -8.038   0.563  -0.578                       O
HETATM   77  H           0      -2.175   3.889  -2.159                       H
HETATM   78  O           0       2.150   3.991  -1.105                       O
HETATM   79  H           0       0.794   2.928   0.063                       H
HETATM   80  H           0       2.370   2.120  -0.194                       H
HETATM   81  P           0       3.056   4.906  -0.163                       P
HETATM   82  O           0       3.464   6.168  -0.807                       O
HETATM   83  O           0       2.248   5.086   1.221                       O
HETATM   84  O           0       4.199   3.882   0.281                       O
HETATM   85  C           0       1.863  -5.307   0.566                       C
HETATM   86  H           0       1.419  -5.590   1.523                       H
HETATM   87  H           0       2.453  -6.132   0.172                       H
HETATM   88  H           0       2.482  -4.416   0.675                       H
HETATM   89  C           0       1.343   6.196   1.355                       C
HETATM   90  C           0       5.286   4.355   1.094                       C
HETATM   91  H           0       1.073   6.244   2.411                       H
HETATM   92  H           0       1.827   7.125   1.046                       H
HETATM   93  H           0       0.443   6.029   0.756                       H
HETATM   94  H           0       5.964   3.511   1.213                       H
HETATM   95  H           0       5.800   5.181   0.596                       H
HETATM   96  H           0       4.918   4.673   2.073                       H
HETATM   97  C           0      -8.660   1.752  -1.101                       C
HETATM   98  C           0      -8.567  -1.730   1.499                       C
HETATM   99  H           0      -8.248  -2.734   1.781                       H
HETATM  100  H           0      -9.126  -1.274   2.319                       H
HETATM  101  H           0      -9.184  -1.778   0.599                       H
HETATM  102  H           0      -9.138   1.458  -2.036                       H
HETATM  103  H           0      -9.404   2.135  -0.400                       H
HETATM  104  H           0      -7.909   2.521  -1.299                       H
END
CONECT    1    3   41   55
CONECT    2    4   56
CONECT    3    1    6
CONECT    4    2    5   40   67
CONECT    5    4
CONECT    6    3    7   13
CONECT    7    6    8   14
CONECT    8    7    9   10
CONECT    9    8
CONECT   10    8   11   66
CONECT   11   10   12   13
CONECT   12   11
CONECT   13    6   11   15
CONECT   14    7   16   20   24
CONECT   15   13   28   32   36
CONECT   16   14   17   18   19
CONECT   17   16
CONECT   18   16
CONECT   19   16
CONECT   20   14   21   22   23
CONECT   21   20
CONECT   22   20
CONECT   23   20
CONECT   24   14   25   26   27
CONECT   25   24
CONECT   26   24
CONECT   27   24
CONECT   28   15   29   30   31
CONECT   29   28
CONECT   30   28
CONECT   31   28
CONECT   32   15   33   34   35
CONECT   33   32
CONECT   34   32
CONECT   35   32
CONECT   36   15   37   38   39
CONECT   37   36
CONECT   38   36
CONECT   39   36
CONECT   40    4
CONECT   41    1   42
CONECT   42   41   43   44   50
CONECT   42   58
CONECT   43   42   45
CONECT   44   42   46
CONECT   45   43   47   68   77
CONECT   46   44   48   49   69
CONECT   47   45
CONECT   48   46
CONECT   49   46
CONECT   50   42   51
CONECT   51   50   52   53   54
CONECT   52   51
CONECT   53   51
CONECT   54   51   70   71   72
CONECT   55    1   56
CONECT   56    2   55   57   65
CONECT   57   56   59
CONECT   58   42   60
CONECT   59   57   60   61   62
CONECT   60   58   59   63   64
CONECT   61   59
CONECT   62   59
CONECT   63   60
CONECT   64   60
CONECT   65   56   85
CONECT   66   10
CONECT   67    4
CONECT   68   45
CONECT   69   46   78   79   80
CONECT   70   54   73
CONECT   71   54
CONECT   72   54
CONECT   73   70   74   75   76
CONECT   74   73
CONECT   75   73   98
CONECT   76   73   97
CONECT   77   45
CONECT   78   69   81
CONECT   79   69
CONECT   80   69
CONECT   81   78   82   83   84
CONECT   82   81
CONECT   83   81   89
CONECT   84   81   90
CONECT   85   65   86   87   88
CONECT   86   85
CONECT   87   85
CONECT   88   85
CONECT   89   83   91   92   93
CONECT   90   84   94   95   96
CONECT   91   89
CONECT   92   89
CONECT   93   89
CONECT   94   90
CONECT   95   90
CONECT   96   90
CONECT   97   76  102  103  104
CONECT   98   75   99  100  101
CONECT   99   98
CONECT  100   98
CONECT  101   98
CONECT  102   97
CONECT  103   97
CONECT  104   97
